# Supplementary material for: A spatial perturbation framework to validate implantation of the epileptogenic zone
Source: Nat Commun. 2024 Jun 19;15:5253. doi: 10.1038/s41467-024-49470-z (PMC11187199; doi:10.1038/s41467-024-49470-z)
Supplement: Supplementary file 4 — Source Data [file 41467_2024_49470_MOESM4_ESM.zip]

Archive with 2 entries (2 files):
- Jaber_SourceData.xlsx
- Jaber_SupplementarySourceData.xlsx
