# Supplementary material for: A spatial perturbation framework to validate implantation of the epileptogenic zone
Source: Nat Commun. 2024 Jun 19;15:5253. doi: 10.1038/s41467-024-49470-z (PMC11187199; doi:10.1038/s41467-024-49470-z)
Supplement: Supplementary file 4 — Source Data [file 41467_2024_49470_MOESM4_ESM.zip › Jaber_SourceData.xlsx]

## Sheet: Figure 2
		Figure 2a				Figure 2b				Figure 2c			Figure 2d
		log(distance+0.1)	log(IED-γ rate+0.1)	SOZ=1, non-SOZ=0		log(distance+0.1)	log(IED-γ rate+0.1)	SOZ=1, non-SOZ=0		log(distance+0.1)	log(IED-γ rate+0.1)		log(distance+0.1)	log(IED-γ rate+0.1)
		2.60048	0.0953102	1		2.47064	0.587787	1		4.2282	0.0953102		1.78697	1.45862
		2.3134	0.587787	1		2.56127	0.0953102	1		4.23225	0.405465		2.8635	-0.916291
		1.9087	0.993252	1		1.66932	1.66771	1		4.23799	-0.510826		3.55559	0.470004
		1.23117	1.64866	1		2.92737	0.336472	1		4.18815	-2.30259		2.94503	-0.916291
		1.27974	1.94591	1		3.09468	-2.30259	1		4.18823	-1.60944		3.19364	-2.30259
		3.2015	0.0953102	0		3.27471	-0.916291	1		4.19224	-0.916291		3.5841	-1.20397
		3.02987	0.405465	0		3.9986	1.45862	0		4.20347	-0.693147		3.68734	-1.20397
		2.83019	-0.510826	0		4.09256	1.91692	0		4.22084	-0.105361		4.26741	-0.356675
		3.72283	-2.30259	0		4.33276	-0.916291	0		4.24022	-0.510826		4.34369	-1.20397
		3.66158	-1.60944	0		4.53157	0.470004	0		4.25715	-0.916291		4.41566	-2.30259
		3.5978	-0.916291	0		4.34581	-0.916291	0		4.26885	-1.60944		4.48208	-1.60944
		3.53311	-0.693147	0		4.41423	-2.30259	0		4.27804	-1.20397		4.54345	-0.105361
		3.47385	-0.105361	0		4.43293	-1.20397	0		4.06777	-2.30259		4.25385	-1.20397
		3.426	-0.510826	0		4.48871	-1.20397	0		4.06881	-2.30259		4.33263	-1.20397
		3.38922	-0.916291	0		2.77689	-0.356675	0		4.05663	-1.60944		4.40658	-0.510826
		3.35696	-1.60944	0		3.01855	-1.20397	0		4.04983	-0.916291		4.47202	-0.223144
		3.33393	-1.20397	0		3.23844	-2.30259	0		4.0598	0		4.52911	-0.693147
		4.18495	-2.30259	0		3.42413	-1.60944	0		4.07334	0.182322		4.58175	-0.916291
		4.16383	-2.30259	0		3.58239	-0.105361	0		4.08692	-1.60944		4.44533	-1.60944
		4.14084	-1.60944	0		2.39365	-1.20397	0		4.10164	-1.20397		4.5095	-0.356675
		4.11951	-0.916291	0		2.82734	-1.20397	0		4.12017	-0.510826		4.567	-0.693147
		4.10336	0	0		3.13149	-0.510826	0		3.78212	-2.30259		4.6214	0
		4.09078	0.182322	0		3.3538	-0.223144	0		3.83591	-0.510826
		4.08162	-1.60944	0		3.52235	-0.693147	0		3.88838	-1.20397
		4.07573	-1.20397	0		3.6627	-0.916291	0		3.93404	-1.60944
		4.07337	-0.510826	0		3.43962	-1.60944	0		3.98976	-0.916291
		3.50464	-2.30259	0		3.58921	-0.356675	0		4.03734	-0.105361
		3.49413	-0.510826	0		3.71818	-0.693147	0		4.06923	-1.60944
		3.49627	-1.20397	0		3.83426	0	0		4.5051	0.182322
		3.51378	-1.60944	0						4.48678	-0.105361
		3.52599	-0.916291	0						4.47079	-1.60944
		3.55159	-0.105361	0						4.45725	0
		3.59707	-1.60944	0						4.44806	0.182322
		4.23867	0.182322	0						4.44156	-1.20397
		4.21285	-0.105361	0						4.43688	-0.105361
		4.1886	-1.60944	0						4.43369	-0.916291
		4.16496	0	0						4.31641	-0.916291
		4.14624	0.182322	0						4.30812	-1.20397
		4.12921	-1.20397	0						4.30211	-1.20397
		4.11271	-0.105361	0						4.29834	-0.916291
		4.10589	-0.916291	0						4.29634	0
		4.37273	-0.916291	0						4.28687	-1.20397
		4.35356	-1.20397	0						4.27692	-0.693147
		4.3358	-1.20397	0						4.27784	-1.20397
		4.31959	-0.916291	0						4.28321	-0.356675
		4.30479	0	0						3.79908	-1.60944
		4.29104	-1.20397	0						3.83847	-1.20397
		4.279	-0.693147	0						3.88484	-0.916291
		4.26964	-1.20397	0						3.92967	-0.916291
		4.26292	-0.356675	0						3.97277	-0.510826
		3.74848	-1.60944	0						4.01451	-1.20397
		3.70888	-1.20397	0						4.05607	-1.60944
		3.68376	-0.916291	0						4.09969	-1.60944
		3.64442	-0.916291	0						3.41513	-0.510826
		3.61643	-0.510826	0						3.47451	-1.20397
		3.62717	-1.20397	0						3.54059	-2.30259
		3.64894	-1.60944	0						3.61113	-0.916291
		3.6715	-1.60944	0						3.68148	-1.20397
		4.006	-0.510826	0						3.7483	-1.60944
		3.99297	-1.20397	0						3.80884	-2.30259
		3.97974	-2.30259	0						3.8627	-1.60944
		3.96708	-0.916291	0						3.91307	-2.30259
		3.95912	-1.20397	0						1.32046	-0.105361
		3.95926	-1.60944	0						1.31906	-1.20397
		3.97022	-2.30259	0						1.989	-0.223144
		3.99139	-1.60944	0						2.38189	-1.20397
		4.01104	-2.30259	0						2.66329	-0.510826
		4.29839	-0.105361	0						2.88049	-0.510826
		4.27821	0.530628	0						3.06392	-2.30259
		4.25988	-1.20397	0
		4.24486	-0.223144	0
		4.23283	-1.20397	0
		4.22289	-0.510826	0
		4.2155	-0.510826	0
		4.20858	-2.30259	0

## Sheet: Figure 3
	Figure 3a					Figure 3b
	ρBR	ρRR	ρRR	Center (MNI=1, CHUGA=2)		ρBR	ρRR	ρRR	Center (MNI=1, CHUGA=2)
	-0.360757	-0.33917	-0.367472	1		-0.5171	-0.283382	-0.517477	1
	-0.630657	-0.116308	-0.632388	1		-0.559776	-0.353921	-0.559274	1
	-0.67043	-0.329103	-0.675097	1		-0.46115	-0.408186	-0.464418	1
	-0.296053	-0.218705	-0.286513	1		-0.763656	-0.520355	-0.764663	1
	-0.63956	-0.485634	-0.641199	1		-0.45337	-0.199463	-0.450647	1
	-0.576165	0	-0.574135	1		-0.24357	-0.275383	-0.246769	1
	-0.356334	-0.268494	-0.353451	1		-0.733747	-0.693645	-0.732845	1
	-0.119583	-0.217951	-0.120123	1		-0.0870103	-0.259622	-0.0768899	1
	-0.717212	0	-0.720888	1		-0.152827	-0.260765	-0.153913	1
	-0.117002	0	-0.117253	1		-0.28229	-0.291031	-0.252795	1
	-0.780816	-0.639061	-0.780184	1		-0.471373	-0.454368	-0.47162	1
	-0.833758	0	-0.822241	1		-0.277059	-0.431604	-0.282257	1
	-0.727392	-0.634626	-0.726924	1		-0.509495	-0.257686	-0.509146	1
	-0.576299	-0.0527281	-0.584811	1		-0.709509	-0.338889	-0.713038	1
	-0.502051	0	-0.499047	1		-0.0105485	-0.323817	-0.0128991	1
	-0.538924	-0.259208	-0.541076	1		-0.756479	-0.595287	-0.755749	1
	-0.498051	-0.0928279	-0.498918	1		-0.486662	-0.598956	-0.497263	1
	-0.554092	-0.463639	-0.558646	2		-0.638731	-0.249048	-0.639993	1
	-0.481202	-0.489339	-0.480541	2		-0.200712	-0.582079	-0.20666	1
	-0.180056	-0.139737	-0.180056	2		-0.559108	-0.652247	-0.559307	1
	-0.568117	-0.228266	-0.567977	2		-0.410906	-0.160567	-0.411283	1
	-0.648759	0	-0.651415	2		-0.554337	0.0350729	-0.55699	1
	-0.616477	0.0938698	-0.614857	2		-0.431183	-0.355984	-0.446127	1
	-0.179449	-0.014607	-0.181708	2		-0.530492	-0.513527	-0.532598	1
	-0.249739	0.0378047	-0.250003	2		-0.391368	-0.193647	-0.410568	1
	-0.739198	-0.369857	-0.741113	2		0.330209	-0.233724	0.330155	1
	-0.69264	-0.635958	-0.69151	2		-0.410996	-0.388484	-0.420595	1
	-0.417608	-0.255035	-0.417719	2		-0.66598	0	-0.672848	1
	-0.0376402	-0.186205	-0.0368241	2		-0.27828	-0.645443	-0.281907	1
	-0.276874	-0.444874	-0.278721	2		0.191446	-0.4253	0.17887	1
	-0.541248	-0.400401	-0.541068	2		-0.414863	-0.746615	-0.414999	1
	-0.651531	-0.684742	-0.652604	2		-0.632896	-0.543586	-0.632063	1
	-0.441583	-0.194968	-0.443589	2		-0.471305	0	-0.392046	1
	-0.308946	-0.0890789	-0.315728	2		0.124487	-0.353151	0.120188	2
	-0.591016	-0.375497	-0.590074	2		-0.518162	-0.758634	-0.548872	2
						-0.238064	-0.391348	-0.236555	2
						-0.23897	-0.333589	-0.240022	2
						-0.0565524	-0.156105	-0.0733683	2
						-0.380066	-0.200257	-0.381499	2
						-0.390877	-0.42251	-0.410926	2
						-0.530339	-0.272664	-0.531672	2

## Sheet: Figure 4
	Figure 4a					Figure 4b					Figure 4c
	MNI		CHUGA			X	Y	95% CI			X	Y	95% CI
	ρ_hat	Outcome (SF=1, NSF=2)	ρ_hat	Outcome (SF=1, NSF=2)		0	0.117647	-0.0834129	0.47522		0	0.444444	0.215462	1.87464
	1.11859	1	1.16081	1		0.001	0.117647	-0.0834129	0.47522		0.001	0.444444	0.215462	1.87464
	1.99824	1	1.09238	1		0.002	0.117647	-0.0834129	0.47522		0.002	0.444444	0.215462	1.87464
	1.39401	1	1.18765	1		0.003	0.117647	-0.0834129	0.47522		0.003	0.444444	0.215462	1.87464
	1.20821	1	1.49917	1		0.004	0.117647	-0.0834129	0.47522		0.004	0.444444	0.215462	1.87464
	1.19823	1	6.47814	1		0.005	0.117647	-0.0834129	0.47522		0.005	0.444444	0.215462	1.87464
	6.35986	1	2.13985	1		0.006	0.117647	-0.0834129	0.47522		0.006	0.444444	0.215462	1.87464
	1.20064	1	2.60254	1		0.007	0.117647	-0.0834129	0.47522		0.007	0.444444	0.215462	1.87464
	0.934587	1	2.13249	1		0.008	0.117647	-0.0834129	0.47522		0.008	0.444444	0.215462	1.87464
	6.57816	1	1.3846	1		0.009	0.117647	-0.0834129	0.47522		0.009	0.444444	0.215462	1.87464
	4.77914	1	1.12734	1		0.01	0.117647	-0.0834129	0.47522		0.01	0.444444	0.215462	1.87464
	1.16935	1	1.28953	1		0.011	0.117647	-0.0834129	0.47522		0.011	0.444444	0.215462	1.87464
	6.72834	1	0.788941	1		0.012	0.117647	-0.0834129	0.47522		0.012	0.444444	0.215462	1.87464
	1.14561	1	0.963544	1		0.013	0.117647	-0.0834129	0.47522		0.013	0.444444	0.215462	1.87464
	2.54366	1	1.20848	1		0.014	0.117647	-0.0834129	0.47522		0.014	0.444444	0.215462	1.87464
	6.22268	1	1.08184	1		0.015	0.117647	-0.0834129	0.47522		0.015	0.444444	0.215462	1.87464
	1.40392	1	1.4477	1		0.016	0.117647	-0.0834129	0.47522		0.016	0.444444	0.215462	1.87464
	1.98899	1	1.69189	1		0.017	0.117647	-0.0834129	0.47522		0.017	0.444444	0.215462	1.87464
	1.33981	2	1.2725	1		0.018	0.117647	-0.0834129	0.47522		0.018	0.444444	0.215462	1.87464
	1.27458	2	0.855057	2		0.019	0.117647	-0.0834129	0.47522		0.019	0.444444	0.215462	1.87464
	1.14007	2	0.986608	2		0.02	0.117647	-0.0834129	0.47522		0.02	0.444444	0.215462	1.87464
	1.24264	2	0.958112	2		0.021	0.117647	-0.0834129	0.47522		0.021	0.444444	0.215462	1.87464
	1.44965	2	0.998504	2		0.022	0.117647	-0.0834129	0.47522		0.022	0.444444	0.215462	1.87464
	1.05823	2	0.858648	2		0.023	0.117647	-0.0834129	0.47522		0.023	0.444444	0.215462	1.87464
	1.1172	2	1.35801	2		0.024	0.117647	-0.0830778	0.474624		0.024	0.444444	0.215462	1.87464
	0.847522	2	1.07259	2		0.025	0.117647	-0.0677238	0.474512		0.025	0.444444	0.215462	1.87464
	0.949274	2	1.37065	2		0.026	0.117647	-0.0680163	0.476091		0.026	0.444444	0.215462	1.87464
	1.08743	2				0.027	0.117647	-0.0561448	0.483846		0.027	0.444444	0.215462	1.87464
	1.11026	2				0.028	0.117647	-0.0650206	0.520773		0.028	0.444444	0.215462	1.87464
	0.970948	2				0.029	0.117647	-0.0584225	0.527607		0.029	0.444444	0.215462	1.87464
	1.37865	2				0.03	0.117647	-0.0537556	0.531824		0.03	0.444444	0.215462	1.87464
	1.40793	2				0.031	0.235294	-0.130351	0.537924		0.031	0.444444	0.215462	1.87464
	0.709254	2				0.032	0.235294	-0.133456	0.548865		0.032	0.444444	0.215462	1.87464
	1.18438	2				0.033	0.235294	-0.121754	0.555776		0.033	0.444444	0.215462	1.87464
	1.0336	2				0.034	0.235294	-0.125603	0.570204		0.034	0.444444	0.215462	1.87464
	1.5161	2				0.035	0.235294	-0.110829	0.579737		0.035	0.444444	0.215462	1.87464
	0.851956	2				0.036	0.235294	-0.105071	0.586373		0.036	0.444444	0.215462	1.87464
	1.04938	2				0.037	0.235294	-0.105071	0.586373		0.037	0.444444	0.215462	1.87464
	1.51365	2				0.038	0.235294	-0.0919579	0.5844		0.038	0.444444	0.215462	1.87464
	2.85458	2				0.039	0.235294	-0.0921171	0.584657		0.039	0.444444	0.215462	1.87464
	1.1656	2				0.04	0.235294	-0.0915802	0.584014		0.04	0.444444	0.215462	1.87464
	1.1089	2				0.041	0.235294	-0.0915802	0.584014		0.041	0.444444	0.215462	1.87464
	1.38895	2				0.042	0.235294	-0.0912725	0.587119		0.042	0.444444	0.215462	1.87464
	1.22577	2				0.043	0.235294	-0.0912725	0.587119		0.043	0.444444	0.215462	1.87464
	1.11686	2				0.044	0.235294	-0.0912154	0.587347		0.044	0.444444	0.215462	1.87464
	6.50426	2				0.045	0.235294	-0.0912154	0.587347		0.045	0.444444	0.215462	1.87464
	0.888088	2				0.046	0.235294	-0.090747	0.586842		0.046	0.444444	0.215462	1.87464
	0.895715	2				0.047	0.235294	-0.0866034	0.586842		0.047	0.444444	0.215462	1.87464
	0.938019	2				0.048	0.235294	-0.0831223	0.586444		0.048	0.444444	0.215462	1.87464
	1.15126	2				0.049	0.235294	-0.0781694	0.588245		0.049	0.444444	0.215462	1.87464
	6.15974	2				0.05	0.235294	-0.0729847	0.591246		0.05	0.444444	0.215462	1.87464
						0.051	0.235294	-0.0729847	0.591246		0.051	0.444444	0.215462	1.87464
						0.052	0.235294	-0.0700949	0.595288		0.052	0.444444	0.215462	1.87464
						0.053	0.235294	-0.0730718	0.599891		0.053	0.444444	0.215462	1.87464
						0.054	0.235294	-0.0730718	0.599891		0.054	0.444444	0.215462	1.87464
						0.055	0.235294	-0.0512636	0.60162		0.055	0.444444	0.215462	1.87464
						0.056	0.235294	-0.0520411	0.609213		0.056	0.444444	0.215462	1.87464
						0.057	0.235294	-0.0520411	0.609213		0.057	0.444444	0.215462	1.87464
						0.058	0.235294	-0.0472905	0.610566		0.058	0.444444	0.215462	1.87464
						0.059	0.235294	-0.0394015	0.617413		0.059	0.444444	0.215462	1.87464
						0.06	0.235294	-0.0394015	0.617413		0.06	0.444444	0.215462	1.87464
						0.061	0.294118	-0.0767001	0.617765		0.061	0.444444	0.215462	1.87464
						0.062	0.294118	-0.0767001	0.617765		0.062	0.444444	0.215462	1.87464
						0.063	0.294118	-0.0550497	0.634194		0.063	0.444444	0.215462	1.87464
						0.064	0.294118	-0.0550497	0.632665		0.064	0.444444	0.215462	1.87464
						0.065	0.294118	-0.0432438	0.633145		0.065	0.444444	0.215462	1.87464
						0.066	0.294118	-0.0432438	0.633145		0.066	0.444444	0.215462	1.87464
						0.067	0.294118	-0.0343843	0.638472		0.067	0.444444	0.215462	1.87464
						0.068	0.294118	-0.0343843	0.638472		0.068	0.444444	0.215462	1.87464
						0.069	0.294118	-0.0262387	0.641131		0.069	0.444444	0.215462	1.87464
						0.07	0.294118	-0.0262387	0.641131		0.07	0.444444	0.215462	1.87464
						0.071	0.294118	-0.0262387	0.641131		0.071	0.444444	0.215462	1.87464
						0.072	0.294118	-0.0150816	0.643656		0.072	0.444444	0.215462	1.87464
						0.073	0.294118	-0.0150816	0.643656		0.073	0.444444	0.215462	1.87464
						0.074	0.294118	-0.0150429	0.643612		0.074	0.444444	0.215462	1.87464
						0.075	0.294118	-0.00913445	0.648934		0.075	0.444444	0.215462	1.87464
						0.076	0.294118	-0.00913445	0.648934		0.076	0.444444	0.215462	1.87464
						0.077	0.294118	-0.00794156	0.653621		0.077	0.444444	0.214089	1.88321
						0.078	0.294118	-0.00794156	0.653621		0.078	0.444444	0.214089	1.88321
						0.079	0.294118	-0.00397969	0.655071		0.079	0.444444	0.214089	1.88321
						0.08	0.294118	-0.00312649	0.659805		0.08	0.444444	0.214089	1.88321
						0.081	0.294118	-0.00312649	0.659805		0.081	0.444444	0.214089	1.88321
						0.082	0.294118	1.07594e-05	0.660009		0.082	0.444444	0.214089	1.88321
						0.083	0.294118	1.07594e-05	0.660009		0.083	0.444444	0.214089	1.88321
						0.084	0.294118	0.00424951	0.6726		0.084	0.444444	0.213701	1.8924
						0.085	0.294118	0.00424951	0.6726		0.085	0.444444	0.213701	1.8924
						0.086	0.294118	0.0131469	0.673307		0.086	0.444444	0.213701	1.8924
						0.087	0.294118	0.0201691	0.673404		0.087	0.444444	0.213701	1.8924
						0.088	0.294118	0.0201691	0.673404		0.088	0.444444	0.213701	1.8924
						0.089	0.294118	0.0313755	0.678917		0.089	0.444444	0.213701	1.8924
						0.09	0.294118	0.0313755	0.678917		0.09	0.444444	0.213701	1.8924
						0.091	0.470588	-0.0100159	0.681069		0.091	0.444444	0.213935	1.92114
						0.092	0.470588	-0.0100159	0.681069		0.092	0.444444	0.213935	1.92114
						0.093	0.470588	-0.0100159	0.681069		0.093	0.444444	0.213935	1.92114
						0.094	0.470588	0.00769357	0.683637		0.094	0.444444	0.213935	1.92114
						0.095	0.470588	0.00769357	0.683637		0.095	0.444444	0.213935	1.92114
						0.096	0.470588	0.00787217	0.683429		0.096	0.444444	0.213935	1.92114
						0.097	0.470588	0.0196558	0.689619		0.097	0.444444	0.213935	1.92114
						0.098	0.470588	0.0221421	0.689323		0.098	0.444444	0.213935	1.92114
						0.099	0.470588	0.0221421	0.689323		0.099	0.444444	0.213935	1.92114
						0.1	0.470588	0.0229814	0.693311		0.1	0.444444	0.220979	1.99284
						0.101	0.470588	0.0229814	0.693311		0.101	0.444444	0.220979	1.99284
						0.102	0.470588	0.0229814	0.693311		0.102	0.444444	0.220979	1.99284
						0.103	0.470588	0.0229082	0.69506		0.103	0.444444	0.220979	1.99284
						0.104	0.470588	0.0332022	0.700438		0.104	0.444444	0.220979	1.99284
						0.105	0.470588	0.0332022	0.700438		0.105	0.444444	0.220979	1.99284
						0.106	0.470588	0.0371739	0.700336		0.106	0.444444	0.220979	1.99284
						0.107	0.470588	0.0371739	0.700336		0.107	0.444444	0.220979	1.99284
						0.108	0.470588	0.0410574	0.699717		0.108	0.444444	0.220979	1.99284
						0.109	0.470588	0.047609	0.70536		0.109	0.444444	0.220979	1.99284
						0.11	0.470588	0.047609	0.70536		0.11	0.444444	0.220979	1.99284
						0.111	0.470588	0.047609	0.70536		0.111	0.444444	0.220979	1.99284
						0.112	0.470588	0.0514875	0.710417		0.112	0.444444	0.220831	2.05388
						0.113	0.470588	0.0514875	0.710417		0.113	0.444444	0.220831	2.05388
						0.114	0.470588	0.0514875	0.710417		0.114	0.444444	0.220831	2.05388
						0.115	0.470588	0.0586651	0.716309		0.115	0.444444	0.220831	2.05388
						0.116	0.470588	0.057826	0.717878		0.116	0.444444	0.220831	2.05388
						0.117	0.470588	0.0616148	0.717878		0.117	0.444444	0.220831	2.05388
						0.118	0.470588	0.0795865	0.713191		0.118	0.444444	0.220831	2.05388
						0.119	0.470588	0.0795865	0.713191		0.119	0.444444	0.220831	2.05388
						0.12	0.470588	0.0795584	0.714223		0.12	0.444444	0.220831	2.05388
						0.121	0.470588	0.0795584	0.714223		0.121	0.444444	0.220831	2.05388
						0.122	0.470588	0.0880335	0.721828		0.122	0.444444	0.220831	2.05388
						0.123	0.470588	0.0880335	0.729599		0.123	0.444444	0.220831	2.05388
						0.124	0.470588	0.0880335	0.729599		0.124	0.444444	0.220831	2.05388
						0.125	0.470588	0.0965125	0.731221		0.125	0.444444	0.217407	2.15007
						0.126	0.470588	0.0965125	0.731221		0.126	0.444444	0.217407	2.15007
						0.127	0.470588	0.0965125	0.731221		0.127	0.444444	0.217407	2.15007
						0.128	0.470588	0.0965125	0.731221		0.128	0.444444	0.217407	2.15007
						0.129	0.470588	0.101065	0.730142		0.129	0.444444	0.217407	2.15007
						0.13	0.470588	0.105544	0.724134		0.13	0.444444	0.217407	2.15007
						0.131	0.470588	0.103395	0.724134		0.131	0.444444	0.217407	2.15007
						0.132	0.470588	0.108651	0.72328		0.132	0.444444	0.217407	2.15007
						0.133	0.470588	0.108651	0.72328		0.133	0.444444	0.217407	2.15007
						0.134	0.470588	0.113213	0.736729		0.134	0.444444	0.221226	2.1527
						0.135	0.470588	0.113213	0.736729		0.135	0.444444	0.221226	2.1527
						0.136	0.470588	0.115722	0.741338		0.136	0.444444	0.221226	2.1527
						0.137	0.470588	0.115722	0.741338		0.137	0.444444	0.221226	2.1527
						0.138	0.470588	0.122494	0.741741		0.138	0.444444	0.221226	2.1527
						0.139	0.470588	0.130982	0.745832		0.139	0.444444	0.221226	2.1527
						0.14	0.470588	0.130982	0.745832		0.14	0.444444	0.221226	2.1527
						0.141	0.470588	0.130982	0.745832		0.141	0.444444	0.221226	2.1527
						0.142	0.470588	0.130982	0.745832		0.142	0.444444	0.221226	2.1527
						0.143	0.470588	0.143899	0.742279		0.143	0.444444	0.220117	2.23508
						0.144	0.470588	0.143899	0.742279		0.144	0.444444	0.220117	2.23508
						0.145	0.470588	0.143899	0.742279		0.145	0.444444	0.220117	2.23508
						0.146	0.470588	0.143899	0.742279		0.146	0.444444	0.220117	2.23508
						0.147	0.470588	0.14953	0.74188		0.147	0.444444	0.220117	2.23508
						0.148	0.470588	0.161192	0.742392		0.148	0.444444	0.220117	2.23508
						0.149	0.470588	0.166521	0.739558		0.149	0.444444	0.220117	2.23508
						0.15	0.470588	0.166686	0.743543		0.15	0.444444	0.220117	2.23508
						0.151	0.470588	0.166686	0.743543		0.151	0.444444	0.220117	2.23508
						0.152	0.470588	0.16987	0.755438		0.152	0.444444	0.220117	2.23508
						0.153	0.470588	0.16987	0.755438		0.153	0.444444	0.220117	2.23508
						0.154	0.470588	0.179386	0.752436		0.154	0.444444	0.223574	2.23813
						0.155	0.470588	0.179386	0.752436		0.155	0.444444	0.223574	2.23813
						0.156	0.470588	0.179386	0.752436		0.156	0.444444	0.223574	2.23813
						0.157	0.470588	0.18333	0.762996		0.157	0.444444	0.223574	2.23813
						0.158	0.470588	0.182955	0.763565		0.158	0.444444	0.223574	2.23813
						0.159	0.470588	0.182955	0.763565		0.159	0.444444	0.223574	2.23813
						0.16	0.470588	0.18243	0.763464		0.16	0.444444	0.223574	2.23813
						0.161	0.470588	0.18243	0.763464		0.161	0.444444	0.223574	2.23813
						0.162	0.470588	0.186133	0.764454		0.162	0.444444	0.223574	2.23813
						0.163	0.470588	0.194662	0.76534		0.163	0.444444	0.223574	2.23813
						0.164	0.470588	0.194662	0.76534		0.164	0.444444	0.223574	2.23813
						0.165	0.470588	0.194662	0.76534		0.165	0.444444	0.223574	2.23813
						0.166	0.470588	0.194662	0.76534		0.166	0.444444	0.223574	2.23813
						0.167	0.470588	0.200514	0.776576		0.167	0.444444	0.234096	2.32156
						0.168	0.470588	0.200514	0.776576		0.168	0.444444	0.234096	2.32156
						0.169	0.470588	0.200514	0.776576		0.169	0.444444	0.234096	2.32156
						0.17	0.470588	0.200514	0.776576		0.17	0.444444	0.234096	2.32156
						0.171	0.470588	0.200472	0.778108		0.171	0.444444	0.234096	2.32156
						0.172	0.470588	0.203153	0.785237		0.172	0.444444	0.234096	2.32156
						0.173	0.470588	0.220767	0.796372		0.173	0.444444	0.234096	2.32156
						0.174	0.470588	0.220713	0.796443		0.174	0.444444	0.234096	2.32156
						0.175	0.470588	0.222824	0.800834		0.175	0.444444	0.234096	2.32156
						0.176	0.470588	0.222824	0.800834		0.176	0.444444	0.234096	2.32156
						0.177	0.470588	0.224298	0.800679		0.177	0.444444	0.234096	2.32156
						0.178	0.470588	0.225244	0.800679		0.178	0.444444	0.234096	2.32156
						0.179	0.470588	0.224798	0.803683		0.179	0.444444	0.234096	2.32156
						0.18	0.470588	0.22819	0.803683		0.18	0.444444	0.234096	2.32156
						0.181	0.470588	0.22819	0.803683		0.181	0.444444	0.234096	2.32156
						0.182	0.470588	0.235888	0.804946		0.182	0.444444	0.241148	2.3247
						0.183	0.470588	0.235888	0.804946		0.183	0.444444	0.241148	2.3247
						0.184	0.470588	0.235888	0.804946		0.184	0.444444	0.241148	2.3247
						0.185	0.470588	0.235328	0.809732		0.185	0.444444	0.241148	2.3247
						0.186	0.470588	0.234857	0.812946		0.186	0.444444	0.241148	2.3247
						0.187	0.470588	0.234078	0.812946		0.187	0.444444	0.241148	2.3247
						0.188	0.470588	0.235185	0.813283		0.188	0.444444	0.242594	2.32459
						0.189	0.470588	0.235185	0.813283		0.189	0.444444	0.242594	2.32459
						0.19	0.470588	0.239382	0.812099		0.19	0.444444	0.242594	2.32459
						0.191	0.470588	0.239382	0.81481		0.191	0.444444	0.242594	2.32459
						0.192	0.470588	0.239382	0.81481		0.192	0.444444	0.242594	2.32459
						0.193	0.470588	0.238457	0.816224		0.193	0.444444	0.242594	2.32459
						0.194	0.470588	0.240605	0.816898		0.194	0.444444	0.242594	2.32459
						0.195	0.470588	0.240569	0.831414		0.195	0.444444	0.242594	2.32459
						0.196	0.470588	0.240201	0.830359		0.196	0.444444	0.242594	2.32459
						0.197	0.470588	0.240201	0.830359		0.197	0.444444	0.242594	2.32459
						0.198	0.470588	0.240201	0.830359		0.198	0.444444	0.242594	2.32459
						0.199	0.470588	0.240201	0.830359		0.199	0.444444	0.242594	2.32459
						0.2	0.470588	0.248586	0.843402		0.2	0.444444	0.254422	2.34661
						0.201	0.470588	0.248586	0.843402		0.201	0.444444	0.254422	2.34661
						0.202	0.470588	0.248586	0.843402		0.202	0.444444	0.254422	2.34661
						0.203	0.470588	0.248586	0.843402		0.203	0.444444	0.254422	2.34661
						0.204	0.470588	0.248586	0.843402		0.204	0.444444	0.254422	2.34661
						0.205	0.470588	0.248586	0.843402		0.205	0.444444	0.254422	2.34661
						0.206	0.470588	0.252523	0.844259		0.206	0.444444	0.254422	2.34661
						0.207	0.470588	0.254225	0.847174		0.207	0.444444	0.254422	2.34661
						0.208	0.470588	0.254225	0.847174		0.208	0.444444	0.254422	2.34661
						0.209	0.470588	0.254307	0.847031		0.209	0.444444	0.254422	2.34661
						0.21	0.470588	0.254307	0.847031		0.21	0.444444	0.254422	2.34661
						0.211	0.470588	0.255517	0.851741		0.211	0.444444	0.254422	2.34661
						0.212	0.470588	0.255517	0.851741		0.212	0.444444	0.254422	2.34661
						0.213	0.588235	0.252782	0.832009		0.213	0.444444	0.254422	2.34661
						0.214	0.588235	0.252782	0.832009		0.214	0.444444	0.254422	2.34661
						0.215	0.588235	0.251601	0.838688		0.215	0.444444	0.255624	2.35265
						0.216	0.588235	0.251601	0.838688		0.216	0.444444	0.255624	2.35265
						0.217	0.588235	0.25	0.838047		0.217	0.444444	0.255624	2.35265
						0.218	0.588235	0.250968	0.838047		0.218	0.444444	0.255624	2.35265
						0.219	0.588235	0.249376	0.847577		0.219	0.444444	0.255624	2.35265
						0.22	0.588235	0.251346	0.847123		0.22	0.444444	0.255624	2.35265
						0.221	0.588235	0.251346	0.847123		0.221	0.444444	0.255624	2.35265
						0.222	0.588235	0.251346	0.847123		0.222	0.444444	0.255624	2.35265
						0.223	0.588235	0.259032	0.850204		0.223	0.444444	0.257301	2.38103
						0.224	0.588235	0.259032	0.850204		0.224	0.444444	0.257301	2.38103
						0.225	0.588235	0.25834	0.850754		0.225	0.444444	0.257301	2.38103
						0.226	0.588235	0.259749	0.849445		0.226	0.444444	0.257301	2.38103
						0.227	0.588235	0.259749	0.849445		0.227	0.444444	0.257301	2.38103
						0.228	0.588235	0.259749	0.849612		0.228	0.444444	0.257301	2.38103
						0.229	0.588235	0.26099	0.849743		0.229	0.444444	0.257301	2.38103
						0.23	0.588235	0.26099	0.849743		0.23	0.444444	0.257301	2.38103
						0.231	0.588235	0.257935	0.85896		0.231	0.444444	0.259126	2.37962
						0.232	0.588235	0.257935	0.85896		0.232	0.444444	0.259126	2.37962
						0.233	0.588235	0.257935	0.85896		0.233	0.444444	0.259126	2.37962
						0.234	0.588235	0.260281	0.860736		0.234	0.444444	0.259126	2.37962
						0.235	0.588235	0.260281	0.860736		0.235	0.444444	0.259126	2.37962
						0.236	0.588235	0.267462	0.863652		0.236	0.444444	0.259126	2.37962
						0.237	0.588235	0.270496	0.860569		0.237	0.444444	0.259126	2.37962
						0.238	0.588235	0.270496	0.860569		0.238	0.444444	0.259126	2.37962
						0.239	0.588235	0.270496	0.860569		0.239	0.444444	0.259126	2.37962
						0.24	0.588235	0.270496	0.861082		0.24	0.444444	0.259126	2.37962
						0.241	0.588235	0.270496	0.861082		0.241	0.444444	0.259126	2.37962
						0.242	0.588235	0.271411	0.863128		0.242	0.444444	0.259126	2.37962
						0.243	0.588235	0.271286	0.873218		0.243	0.444444	0.259126	2.37962
						0.244	0.588235	0.272866	0.878626		0.244	0.444444	0.259126	2.37962
						0.245	0.588235	0.272866	0.878626		0.245	0.444444	0.259126	2.37962
						0.246	0.588235	0.272866	0.878626		0.246	0.444444	0.259126	2.37962
						0.247	0.588235	0.272866	0.878626		0.247	0.444444	0.259126	2.37962
						0.248	0.588235	0.272866	0.878626		0.248	0.444444	0.259126	2.37962
						0.249	0.588235	0.272866	0.878626		0.249	0.444444	0.259126	2.37962
						0.25	0.588235	0.281068	0.889047		0.25	0.888889	0.11356	1.12808
						0.251	0.588235	0.281068	0.889047		0.251	0.888889	0.11356	1.12808
						0.252	0.588235	0.281068	0.889047		0.252	0.888889	0.11356	1.12808
						0.253	0.588235	0.281068	0.889047		0.253	0.888889	0.11356	1.12808
						0.254	0.588235	0.281068	0.889047		0.254	0.888889	0.11356	1.12808
						0.255	0.588235	0.281068	0.889047		0.255	0.888889	0.11356	1.12808
						0.256	0.588235	0.281068	0.889047		0.256	0.888889	0.11356	1.12808
						0.257	0.588235	0.280105	0.891475		0.257	0.888889	0.11356	1.12808
						0.258	0.588235	0.289435	0.896583		0.258	0.888889	0.11356	1.12808
						0.259	0.588235	0.288874	0.902963		0.259	0.888889	0.11356	1.12808
						0.26	0.588235	0.288291	0.90389		0.26	0.888889	0.11356	1.12808
						0.261	0.588235	0.287048	0.903365		0.261	0.888889	0.11356	1.12808
						0.262	0.588235	0.286433	0.904009		0.262	0.888889	0.11356	1.12808
						0.263	0.588235	0.286433	0.904009		0.263	0.888889	0.11356	1.12808
						0.264	0.588235	0.285022	0.90811		0.264	0.888889	0.11356	1.12808
						0.265	0.588235	0.295231	0.907875		0.265	0.888889	0.11356	1.12808
						0.266	0.588235	0.295231	0.907875		0.266	0.888889	0.11356	1.12808
						0.267	0.588235	0.295449	0.917125		0.267	0.888889	0.117319	1.12808
						0.268	0.588235	0.295449	0.917125		0.268	0.888889	0.117319	1.12808
						0.269	0.588235	0.295449	0.917303		0.269	0.888889	0.117319	1.12808
						0.27	0.588235	0.295726	0.920908		0.27	0.888889	0.117319	1.12808
						0.271	0.588235	0.295885	0.923284		0.271	0.888889	0.117319	1.12808
						0.272	0.588235	0.295885	0.923284		0.272	0.888889	0.117319	1.12808
						0.273	0.588235	0.296145	0.923455		0.273	0.888889	0.129575	1.12818
						0.274	0.588235	0.296145	0.923455		0.274	0.888889	0.129575	1.12818
						0.275	0.588235	0.297824	0.92196		0.275	0.888889	0.129575	1.12818
						0.276	0.588235	0.29791	0.930863		0.276	0.888889	0.129575	1.12818
						0.277	0.588235	0.29791	0.930863		0.277	0.888889	0.129575	1.12818
						0.278	0.588235	0.296861	0.930452		0.278	0.888889	0.129575	1.12818
						0.279	0.588235	0.296861	0.930452		0.279	0.888889	0.129575	1.12818
						0.28	0.588235	0.298258	0.928967		0.28	0.888889	0.129575	1.12818
						0.281	0.588235	0.298258	0.928967		0.281	0.888889	0.129575	1.12818
						0.282	0.588235	0.29896	0.944519		0.282	0.888889	0.129575	1.12818
						0.283	0.588235	0.30009	0.945197		0.283	0.888889	0.129575	1.12818
						0.284	0.588235	0.30009	0.945197		0.284	0.888889	0.129575	1.12818
						0.285	0.588235	0.30009	0.945197		0.285	0.888889	0.129575	1.12818
						0.286	0.588235	0.302027	0.964143		0.286	0.888889	0.186525	1.12698
						0.287	0.588235	0.302027	0.964143		0.287	0.888889	0.186525	1.12698
						0.288	0.588235	0.302027	0.964143		0.288	0.888889	0.186525	1.12698
						0.289	0.588235	0.302027	0.964143		0.289	0.888889	0.186525	1.12698
						0.29	0.588235	0.302086	0.964758		0.29	0.888889	0.186525	1.12698
						0.291	0.588235	0.305598	0.965886		0.291	0.888889	0.186525	1.12698
						0.292	0.588235	0.304956	0.968755		0.292	0.888889	0.186525	1.12698
						0.293	0.588235	0.304956	0.969206		0.293	0.888889	0.186525	1.12698
						0.294	0.588235	0.304956	0.969206		0.294	0.888889	0.186525	1.12698
						0.295	0.588235	0.316383	0.971406		0.295	0.888889	0.186525	1.12698
						0.296	0.588235	0.316383	0.971406		0.296	0.888889	0.186525	1.12698
						0.297	0.588235	0.316406	0.975544		0.297	0.888889	0.186525	1.12698
						0.298	0.588235	0.321598	0.990319		0.298	0.888889	0.186525	1.12698
						0.299	0.588235	0.321598	0.990319		0.299	0.888889	0.186525	1.12698
						0.3	0.588235	0.320415	1.00344		0.3	0.888889	0.229373	1.12527
						0.301	0.588235	0.320415	1.00344		0.301	0.888889	0.229373	1.12527
						0.302	0.588235	0.320415	1.00344		0.302	0.888889	0.229373	1.12527
						0.303	0.588235	0.320415	1.00344		0.303	0.888889	0.229373	1.12527
						0.304	0.588235	0.31824	1.01486		0.304	0.888889	0.229373	1.12527
						0.305	0.588235	0.318615	1.01593		0.305	0.888889	0.229373	1.12527
						0.306	0.588235	0.317983	1.01494		0.306	0.888889	0.229373	1.12527
						0.307	0.588235	0.317983	1.01494		0.307	0.888889	0.229373	1.12527
						0.308	0.588235	0.322048	1.02339		0.308	0.888889	0.231335	1.12313
						0.309	0.588235	0.322048	1.02339		0.309	0.888889	0.231335	1.12313
						0.31	0.588235	0.322048	1.02339		0.31	0.888889	0.231335	1.12313
						0.311	0.588235	0.328124	1.02479		0.311	0.888889	0.231335	1.12313
						0.312	0.588235	0.328124	1.02479		0.312	0.888889	0.231335	1.12313
						0.313	0.588235	0.325537	1.03138		0.313	0.888889	0.231335	1.12313
						0.314	0.588235	0.325537	1.03138		0.314	0.888889	0.231335	1.12313
						0.315	0.588235	0.324509	1.03257		0.315	0.888889	0.231335	1.12313
						0.316	0.588235	0.324781	1.03829		0.316	0.888889	0.231335	1.12313
						0.317	0.588235	0.324781	1.03829		0.317	0.888889	0.231335	1.12313
						0.318	0.588235	0.324439	1.04138		0.318	0.888889	0.231335	1.12313
						0.319	0.588235	0.326273	1.04138		0.319	0.888889	0.231335	1.12313
						0.32	0.588235	0.326384	1.04212		0.32	0.888889	0.231335	1.12313
						0.321	0.588235	0.326384	1.04212		0.321	0.888889	0.231335	1.12313
						0.322	0.588235	0.328137	1.06314		0.322	0.888889	0.231335	1.12313
						0.323	0.588235	0.329135	1.07629		0.323	0.888889	0.231335	1.12313
						0.324	0.588235	0.332411	1.07834		0.324	0.888889	0.231335	1.12313
						0.325	0.588235	0.334756	1.08011		0.325	0.888889	0.231335	1.12313
						0.326	0.588235	0.334756	1.08011		0.326	0.888889	0.231335	1.12313
						0.327	0.588235	0.334756	1.08011		0.327	0.888889	0.231335	1.12313
						0.328	0.588235	0.334756	1.08011		0.328	0.888889	0.231335	1.12313
						0.329	0.588235	0.334756	1.08011		0.329	0.888889	0.231335	1.12313
						0.33	0.588235	0.334756	1.08011		0.33	0.888889	0.231335	1.12313
						0.331	0.588235	0.334756	1.08011		0.331	0.888889	0.231335	1.12313
						0.332	0.588235	0.334756	1.08011		0.332	0.888889	0.231335	1.12313
						0.333	0.588235	0.334756	1.08011		0.333	0.888889	0.231335	1.12313
						0.334	0.588235	0.33665	1.11967		0.334	0.888889	0.349286	1.13606
						0.335	0.588235	0.33665	1.11967		0.335	0.888889	0.349286	1.13606
						0.336	0.588235	0.33665	1.11967		0.336	0.888889	0.349286	1.13606
						0.337	0.588235	0.33665	1.11967		0.337	0.888889	0.349286	1.13606
						0.338	0.588235	0.33665	1.11967		0.338	0.888889	0.349286	1.13606
						0.339	0.588235	0.33665	1.11967		0.339	0.888889	0.349286	1.13606
						0.34	0.588235	0.33665	1.11967		0.34	0.888889	0.349286	1.13606
						0.341	0.588235	0.333212	1.12322		0.341	0.888889	0.349286	1.13606
						0.342	0.588235	0.333212	1.12238		0.342	0.888889	0.349286	1.13606
						0.343	0.588235	0.343416	1.13387		0.343	0.888889	0.349286	1.13606
						0.344	0.588235	0.346514	1.13958		0.344	0.888889	0.349286	1.13606
						0.345	0.588235	0.34725	1.1473		0.345	0.888889	0.349286	1.13606
						0.346	0.588235	0.34725	1.1473		0.346	0.888889	0.349286	1.13606
						0.347	0.588235	0.346849	1.15378		0.347	0.888889	0.349286	1.13606
						0.348	0.588235	0.346849	1.15378		0.348	0.888889	0.349286	1.13606
						0.349	0.588235	0.346849	1.15378		0.349	0.888889	0.349286	1.13606
						0.35	0.588235	0.347288	1.15275		0.35	0.888889	0.349286	1.13606
						0.351	0.588235	0.347288	1.15275		0.351	0.888889	0.349286	1.13606
						0.352	0.588235	0.348782	1.15922		0.352	0.888889	0.349286	1.13606
						0.353	0.588235	0.348341	1.17257		0.353	0.888889	0.349286	1.13606
						0.354	0.588235	0.348341	1.17257		0.354	0.888889	0.349286	1.13606
						0.355	0.588235	0.351858	1.18921		0.355	0.888889	0.349286	1.13606
						0.356	0.588235	0.351858	1.18921		0.356	0.888889	0.349286	1.13606
						0.357	0.588235	0.351858	1.18921		0.357	0.888889	0.349286	1.13606
						0.358	0.588235	0.350942	1.21055		0.358	0.888889	0.351071	1.13524
						0.359	0.588235	0.351616	1.21405		0.359	0.888889	0.351071	1.13524
						0.36	0.588235	0.351666	1.21306		0.36	0.888889	0.351071	1.13524
						0.361	0.588235	0.351666	1.21306		0.361	0.888889	0.351071	1.13524
						0.362	0.588235	0.350629	1.22308		0.362	0.888889	0.351071	1.13524
						0.363	0.588235	0.350629	1.22308		0.363	0.888889	0.351071	1.13524
						0.364	0.588235	0.350867	1.23236		0.364	0.888889	0.377205	1.1285
						0.365	0.588235	0.350867	1.23236		0.365	0.888889	0.377205	1.1285
						0.366	0.588235	0.350246	1.23236		0.366	0.888889	0.377205	1.1285
						0.367	0.588235	0.352571	1.24607		0.367	0.888889	0.377205	1.1285
						0.368	0.588235	0.352571	1.24607		0.368	0.888889	0.377205	1.1285
						0.369	0.588235	0.352	1.2582		0.369	0.888889	0.377205	1.1285
						0.37	0.588235	0.352	1.2582		0.37	0.888889	0.377205	1.1285
						0.371	0.588235	0.352729	1.25899		0.371	0.888889	0.377205	1.1285
						0.372	0.588235	0.357505	1.26271		0.372	0.888889	0.377205	1.1285
						0.373	0.588235	0.357505	1.26271		0.373	0.888889	0.377205	1.1285
						0.374	0.588235	0.357505	1.26271		0.374	0.888889	0.377205	1.1285
						0.375	0.588235	0.36599	1.29752		0.375	0.888889	0.414926	1.14815
						0.376	0.588235	0.36599	1.29752		0.376	0.888889	0.414926	1.14815
						0.377	0.588235	0.36599	1.29752		0.377	0.888889	0.414926	1.14815
						0.378	0.588235	0.36599	1.29752		0.378	0.888889	0.414926	1.14815
						0.379	0.588235	0.368201	1.29879		0.379	0.888889	0.414926	1.14815
						0.38	0.588235	0.372203	1.30732		0.38	0.888889	0.414926	1.14815
						0.381	0.588235	0.371924	1.31121		0.381	0.888889	0.414926	1.14815
						0.382	0.588235	0.371924	1.31121		0.382	0.888889	0.414926	1.14815
						0.383	0.588235	0.377634	1.31921		0.383	0.888889	0.414926	1.14815
						0.384	0.588235	0.377634	1.31921		0.384	0.888889	0.414926	1.14815
						0.385	0.588235	0.381031	1.3312		0.385	0.888889	0.420725	1.14532
						0.386	0.588235	0.381031	1.3312		0.386	0.888889	0.420725	1.14532
						0.387	0.588235	0.381031	1.3312		0.387	0.888889	0.420725	1.14532
						0.388	0.588235	0.382596	1.32986		0.388	0.888889	0.420725	1.14532
						0.389	0.588235	0.386625	1.34527		0.389	0.888889	0.420725	1.14532
						0.39	0.588235	0.386625	1.34527		0.39	0.888889	0.420725	1.14532
						0.391	0.588235	0.389428	1.3432		0.391	0.888889	0.420725	1.14532
						0.392	0.588235	0.389486	1.34298		0.392	0.888889	0.420725	1.14532
						0.393	0.588235	0.389642	1.36258		0.393	0.888889	0.420725	1.14532
						0.394	0.764706	0.386727	1.18622		0.394	0.888889	0.420725	1.14532
						0.395	0.764706	0.386902	1.19448		0.395	0.888889	0.420725	1.14532
						0.396	0.764706	0.389357	1.19448		0.396	0.888889	0.420725	1.14532
						0.397	0.764706	0.389357	1.19448		0.397	0.888889	0.420725	1.14532
						0.398	0.764706	0.389357	1.19448		0.398	0.888889	0.420725	1.14532
						0.399	0.764706	0.389357	1.19448		0.399	0.888889	0.420725	1.14532
						0.4	0.764706	0.394732	1.20518		0.4	0.888889	0.489085	1.14061
						0.401	0.764706	0.394732	1.20518		0.401	0.888889	0.489085	1.14061
						0.402	0.764706	0.394732	1.20518		0.402	0.888889	0.489085	1.14061
						0.403	0.764706	0.394732	1.20518		0.403	0.888889	0.489085	1.14061
						0.404	0.764706	0.394732	1.20518		0.404	0.888889	0.489085	1.14061
						0.405	0.764706	0.394732	1.20518		0.405	0.888889	0.489085	1.14061
						0.406	0.764706	0.400565	1.21642		0.406	0.888889	0.489085	1.14061
						0.407	0.764706	0.403947	1.22791		0.407	0.888889	0.489085	1.14061
						0.408	0.764706	0.404596	1.22816		0.408	0.888889	0.489085	1.14061
						0.409	0.764706	0.404596	1.22816		0.409	0.888889	0.489085	1.14061
						0.41	0.764706	0.404596	1.22816		0.41	0.888889	0.489085	1.14061
						0.411	0.764706	0.405392	1.23049		0.411	0.888889	0.489085	1.14061
						0.412	0.764706	0.404891	1.24036		0.412	0.888889	0.489085	1.14061
						0.413	0.764706	0.404891	1.24036		0.413	0.888889	0.489085	1.14061
						0.414	0.764706	0.404431	1.24745		0.414	0.888889	0.489085	1.14061
						0.415	0.764706	0.406536	1.24739		0.415	0.888889	0.489085	1.14061
						0.416	0.764706	0.406536	1.24739		0.416	0.888889	0.489085	1.14061
						0.417	0.764706	0.416579	1.24318		0.417	0.888889	0.49223	1.14051
						0.418	0.764706	0.416579	1.24318		0.418	0.888889	0.49223	1.14051
						0.419	0.764706	0.421814	1.25029		0.419	0.888889	0.49223	1.14051
						0.42	0.764706	0.423465	1.25711		0.42	0.888889	0.49223	1.14051
						0.421	0.764706	0.423465	1.25711		0.421	0.888889	0.49223	1.14051
						0.422	0.764706	0.423117	1.25957		0.422	0.888889	0.49223	1.14051
						0.423	0.764706	0.42529	1.26473		0.423	0.888889	0.49223	1.14051
						0.424	0.764706	0.425026	1.26605		0.424	0.888889	0.49223	1.14051
						0.425	0.823529	0.429816	1.19739		0.425	0.888889	0.49223	1.14051
						0.426	0.823529	0.429816	1.19739		0.426	0.888889	0.49223	1.14051
						0.427	0.823529	0.429816	1.19739		0.427	0.888889	0.49223	1.14051
						0.428	0.823529	0.429816	1.19739		0.428	0.888889	0.49223	1.14051
						0.429	0.823529	0.437678	1.2081		0.429	0.888889	0.525449	1.12972
						0.43	0.823529	0.437678	1.2081		0.43	0.888889	0.525449	1.12972
						0.431	0.823529	0.437678	1.2081		0.431	0.888889	0.525449	1.12972
						0.432	0.823529	0.437678	1.2081		0.432	0.888889	0.525449	1.12972
						0.433	0.823529	0.439819	1.22015		0.433	0.888889	0.525449	1.12972
						0.434	0.823529	0.438035	1.23124		0.434	0.888889	0.525449	1.12972
						0.435	0.823529	0.437779	1.22158		0.435	0.888889	0.525449	1.12972
						0.436	0.823529	0.448203	1.23366		0.436	0.888889	0.525449	1.12972
						0.437	0.823529	0.448203	1.23366		0.437	0.888889	0.525449	1.12972
						0.438	0.823529	0.457686	1.23359		0.438	0.888889	0.526765	1.13269
						0.439	0.823529	0.457686	1.23359		0.439	0.888889	0.526765	1.13269
						0.44	0.823529	0.458334	1.25368		0.44	0.888889	0.526765	1.13269
						0.441	0.823529	0.458334	1.25368		0.441	0.888889	0.526765	1.13269
						0.442	0.823529	0.463625	1.25498		0.442	0.888889	0.526765	1.13269
						0.443	0.823529	0.463625	1.25498		0.443	0.888889	0.526765	1.13269
						0.444	0.823529	0.463625	1.25498		0.444	0.888889	0.526765	1.13269
						0.445	0.823529	0.471852	1.25463		0.445	0.888889	0.554578	1.13143
						0.446	0.823529	0.471852	1.25463		0.446	0.888889	0.554578	1.13143
						0.447	0.823529	0.471852	1.25463		0.447	0.888889	0.554578	1.13143
						0.448	0.823529	0.473263	1.26389		0.448	0.888889	0.554578	1.13143
						0.449	0.823529	0.475689	1.26335		0.449	0.888889	0.554578	1.13143
						0.45	0.823529	0.47757	1.25704		0.45	0.888889	0.554578	1.13143
						0.451	0.823529	0.47757	1.25704		0.451	0.888889	0.554578	1.13143
						0.452	0.823529	0.483108	1.26179		0.452	0.888889	0.554578	1.13143
						0.453	0.823529	0.48358	1.26118		0.453	0.888889	0.554578	1.13143
						0.454	0.823529	0.48358	1.26118		0.454	0.888889	0.554578	1.13143
						0.455	0.823529	0.489087	1.27488		0.455	0.888889	0.569317	1.13245
						0.456	0.823529	0.489087	1.27488		0.456	0.888889	0.569317	1.13245
						0.457	0.823529	0.489087	1.27488		0.457	0.888889	0.569317	1.13245
						0.458	0.823529	0.501586	1.27782		0.458	0.888889	0.569317	1.13245
						0.459	0.823529	0.501893	1.28055		0.459	0.888889	0.569317	1.13245
						0.46	0.823529	0.503404	1.27811		0.46	0.888889	0.569317	1.13245
						0.461	0.823529	0.503404	1.27811		0.461	0.888889	0.569317	1.13245
						0.462	0.823529	0.505651	1.30442		0.462	0.888889	0.569898	1.14717
						0.463	0.823529	0.505651	1.30442		0.463	0.888889	0.569898	1.14717
						0.464	0.823529	0.506269	1.30348		0.464	0.888889	0.569898	1.14717
						0.465	0.823529	0.510392	1.30644		0.465	0.888889	0.569898	1.14717
						0.466	0.823529	0.510392	1.30644		0.466	0.888889	0.569898	1.14717
						0.467	0.823529	0.518469	1.33035		0.467	0.888889	0.570946	1.14717
						0.468	0.823529	0.518469	1.33035		0.468	0.888889	0.570946	1.14717
						0.469	0.823529	0.52257	1.33896		0.469	0.888889	0.570946	1.14717
						0.47	0.823529	0.52257	1.33896		0.47	0.888889	0.570946	1.14717
						0.471	0.823529	0.530255	1.34057		0.471	0.888889	0.570946	1.14717
						0.472	0.823529	0.530255	1.34057		0.472	0.888889	0.570946	1.14717
						0.473	0.823529	0.538233	1.33961		0.473	0.888889	0.570946	1.14717
						0.474	0.823529	0.537247	1.34673		0.474	0.888889	0.570946	1.14717
						0.475	0.823529	0.539129	1.34862		0.475	0.888889	0.570946	1.14717
						0.476	0.823529	0.539129	1.34862		0.476	0.888889	0.570946	1.14717
						0.477	0.823529	0.538371	1.35155		0.477	0.888889	0.570946	1.14717
						0.478	0.823529	0.53867	1.36418		0.478	0.888889	0.570946	1.14717
						0.479	0.823529	0.53867	1.3759		0.479	0.888889	0.570946	1.14717
						0.48	0.823529	0.538728	1.37971		0.48	0.888889	0.570946	1.14717
						0.481	0.823529	0.538728	1.37971		0.481	0.888889	0.570946	1.14717
						0.482	0.823529	0.539926	1.38077		0.482	0.888889	0.570946	1.14717
						0.483	0.823529	0.554221	1.36968		0.483	0.888889	0.570946	1.14717
						0.484	0.823529	0.560909	1.36713		0.484	0.888889	0.570946	1.14717
						0.485	0.882353	0.575681	1.25708		0.485	0.888889	0.570946	1.14717
						0.486	0.882353	0.580655	1.25184		0.486	0.888889	0.570946	1.14717
						0.487	0.882353	0.584013	1.24156		0.487	0.888889	0.570946	1.14717
						0.488	0.882353	0.586046	1.23602		0.488	0.888889	0.570946	1.14717
						0.489	0.882353	0.586046	1.23724		0.489	0.888889	0.570946	1.14717
						0.49	0.882353	0.586046	1.23724		0.49	0.888889	0.570946	1.14717
						0.491	0.882353	0.586046	1.23724		0.491	0.888889	0.570946	1.14717
						0.492	0.882353	0.586046	1.23724		0.492	0.888889	0.570946	1.14717
						0.493	0.882353	0.586046	1.23724		0.493	0.888889	0.570946	1.14717
						0.494	0.882353	0.586046	1.23724		0.494	0.888889	0.570946	1.14717
						0.495	0.882353	0.586046	1.23724		0.495	0.888889	0.570946	1.14717
						0.496	0.882353	0.586046	1.23724		0.496	0.888889	0.570946	1.14717
						0.497	0.882353	0.586046	1.23724		0.497	0.888889	0.570946	1.14717
						0.498	0.882353	0.586046	1.23724		0.498	0.888889	0.570946	1.14717
						0.499	0.882353	0.586046	1.23724		0.499	0.888889	0.570946	1.14717
						0.5	0.882353	0.627078	1.25033		0.5	0.888889	0.66527	1.15429
						0.501	0.882353	0.627078	1.25033		0.501	0.888889	0.66527	1.15429
						0.502	0.882353	0.627078	1.25033		0.502	0.888889	0.66527	1.15429
						0.503	0.882353	0.627078	1.25033		0.503	0.888889	0.66527	1.15429
						0.504	0.882353	0.627078	1.25033		0.504	0.888889	0.66527	1.15429
						0.505	0.882353	0.627078	1.25033		0.505	0.888889	0.66527	1.15429
						0.506	0.882353	0.627078	1.25033		0.506	0.888889	0.66527	1.15429
						0.507	0.882353	0.627078	1.25033		0.507	0.888889	0.66527	1.15429
						0.508	0.882353	0.627078	1.25033		0.508	0.888889	0.66527	1.15429
						0.509	0.882353	0.627078	1.25033		0.509	0.888889	0.66527	1.15429
						0.51	0.882353	0.627078	1.25033		0.51	0.888889	0.66527	1.15429
						0.511	0.882353	0.627078	1.25033		0.511	0.888889	0.66527	1.15429
						0.512	0.882353	0.627078	1.25033		0.512	0.888889	0.66527	1.15429
						0.513	0.882353	0.628343	1.26211		0.513	0.888889	0.66527	1.15429
						0.514	0.882353	0.630516	1.2653		0.514	0.888889	0.66527	1.15429
						0.515	0.882353	0.637633	1.28396		0.515	0.888889	0.66527	1.15429
						0.516	0.941176	0.656587	1.14827		0.516	0.888889	0.66527	1.15429
						0.517	0.941176	0.65849	1.16107		0.517	0.888889	0.66527	1.15429
						0.518	0.941176	0.666784	1.14866		0.518	0.888889	0.66527	1.15429
						0.519	0.941176	0.671127	1.14205		0.519	0.888889	0.66527	1.15429
						0.52	0.941176	0.672065	1.14206		0.52	0.888889	0.66527	1.15429
						0.521	0.941176	0.672065	1.14206		0.521	0.888889	0.66527	1.15429
						0.522	0.941176	0.672835	1.14199		0.522	0.888889	0.66527	1.15429
						0.523	0.941176	0.672835	1.14325		0.523	0.888889	0.66527	1.15429
						0.524	0.941176	0.673088	1.14521		0.524	0.888889	0.66527	1.15429
						0.525	0.941176	0.673088	1.14521		0.525	0.888889	0.66527	1.15429
						0.526	0.941176	0.673976	1.14454		0.526	0.888889	0.66527	1.15429
						0.527	0.941176	0.674223	1.1484		0.527	0.888889	0.66527	1.15754
						0.528	0.941176	0.677731	1.15012		0.528	0.888889	0.66527	1.15754
						0.529	0.941176	0.677731	1.15012		0.529	0.888889	0.66527	1.15754
						0.53	0.941176	0.687144	1.14922		0.53	0.888889	0.66527	1.15754
						0.531	0.941176	0.687144	1.14922		0.531	0.888889	0.66527	1.15754
						0.532	0.941176	0.697517	1.164		0.532	0.888889	0.66527	1.15754
						0.533	0.941176	0.697517	1.164		0.533	0.888889	0.66527	1.15754
						0.534	0.941176	0.702325	1.17097		0.534	0.888889	0.66527	1.16621
						0.535	0.941176	0.703315	1.17895		0.535	0.888889	0.66527	1.16621
						0.536	0.941176	0.704166	1.18917		0.536	0.888889	0.66527	1.16621
						0.537	0.941176	0.705017	1.18828		0.537	0.888889	0.66527	1.16621
						0.538	0.941176	0.705017	1.18828		0.538	0.888889	0.66527	1.16621
						0.539	0.941176	0.705218	1.18735		0.539	0.888889	0.665584	1.16253
						0.54	0.941176	0.705218	1.18735		0.54	0.888889	0.665584	1.16253
						0.541	0.941176	0.707431	1.18483		0.541	0.888889	0.665584	1.16253
						0.542	0.941176	0.711439	1.1835		0.542	0.888889	0.665584	1.16253
						0.543	0.941176	0.727677	1.17976		0.543	0.888889	0.665584	1.16253
						0.544	0.941176	0.727677	1.17976		0.544	0.888889	0.665584	1.16253
						0.545	0.941176	0.727677	1.17976		0.545	0.888889	0.665584	1.16253
						0.546	0.941176	0.737662	1.18521		0.546	0.888889	0.66887	1.16452
						0.547	0.941176	0.737662	1.18521		0.547	0.888889	0.66887	1.16452
						0.548	0.941176	0.737305	1.18288		0.548	0.888889	0.66887	1.16452
						0.549	0.941176	0.745493	1.18751		0.549	0.888889	0.66887	1.16452
						0.55	0.941176	0.746051	1.21816		0.55	0.888889	0.66887	1.16452
						0.551	0.941176	0.746051	1.21816		0.551	0.888889	0.66887	1.16452
						0.552	0.941176	0.747905	1.21147		0.552	0.888889	0.66887	1.16452
						0.553	0.941176	0.756149	1.20988		0.553	0.888889	0.66887	1.16452
						0.554	0.941176	0.756149	1.20988		0.554	0.888889	0.66887	1.16452
						0.555	0.941176	0.756149	1.20988		0.555	0.888889	0.66887	1.16452
						0.556	0.941176	0.759651	1.21536		0.556	0.888889	0.691982	1.16579
						0.557	0.941176	0.759651	1.21536		0.557	0.888889	0.691982	1.16579
						0.558	0.941176	0.759651	1.21536		0.558	0.888889	0.691982	1.16579
						0.559	0.941176	0.767403	1.21689		0.559	0.888889	0.691982	1.16579
						0.56	0.941176	0.766922	1.21678		0.56	0.888889	0.691982	1.16579
						0.561	0.941176	0.766922	1.2323		0.561	0.888889	0.691982	1.16579
						0.562	0.941176	0.766922	1.2323		0.562	0.888889	0.691982	1.16579
						0.563	0.941176	0.772754	1.22665		0.563	0.888889	0.691982	1.16579
						0.564	0.941176	0.772754	1.22665		0.564	0.888889	0.691982	1.16579
						0.565	0.941176	0.773691	1.22752		0.565	0.888889	0.691982	1.16579
						0.566	0.941176	0.773932	1.22711		0.566	0.888889	0.691982	1.16579
						0.567	0.941176	0.774731	1.23998		0.567	0.888889	0.691982	1.16579
						0.568	0.941176	0.77552	1.23713		0.568	0.888889	0.691982	1.16579
						0.569	0.941176	0.77552	1.2338		0.569	0.888889	0.691982	1.16579
						0.57	0.941176	0.77552	1.2338		0.57	0.888889	0.691982	1.16579
						0.571	0.941176	0.77552	1.2338		0.571	0.888889	0.691982	1.16579
						0.572	0.941176	0.781274	1.23155		0.572	0.888889	0.713907	1.16725
						0.573	0.941176	0.781274	1.23155		0.573	0.888889	0.713907	1.16725
						0.574	0.941176	0.781274	1.23155		0.574	0.888889	0.713907	1.16725
						0.575	0.941176	0.781274	1.23934		0.575	0.888889	0.713907	1.16725
						0.576	0.941176	0.784675	1.23337		0.576	0.888889	0.713907	1.16725
						0.577	0.941176	0.784929	1.23317		0.577	0.888889	0.713907	1.16725
						0.578	0.941176	0.784929	1.23317		0.578	0.888889	0.713907	1.16725
						0.579	0.941176	0.785134	1.2393		0.579	0.888889	0.713907	1.16725
						0.58	0.941176	0.785134	1.2393		0.58	0.888889	0.713907	1.16725
						0.581	0.941176	0.78657	1.24756		0.581	0.888889	0.713907	1.16725
						0.582	0.941176	0.78657	1.24756		0.582	0.888889	0.713907	1.16725
						0.583	0.941176	0.78657	1.24756		0.583	0.888889	0.713907	1.16725
						0.584	0.941176	0.788552	1.26206		0.584	0.888889	0.715653	1.16619
						0.585	0.941176	0.788552	1.26206		0.585	0.888889	0.715653	1.16619
						0.586	0.941176	0.788661	1.23444		0.586	0.888889	0.715653	1.16619
						0.587	0.941176	0.793796	1.23339		0.587	0.888889	0.715653	1.16619
						0.588	0.941176	0.793796	1.23339		0.588	0.888889	0.715653	1.16619
						0.589	0.941176	0.798398	1.22098		0.589	0.888889	0.715653	1.16619
						0.59	0.941176	0.799929	1.213		0.59	0.888889	0.715653	1.16619
						0.591	0.941176	0.799861	1.22018		0.591	0.888889	0.715653	1.16619
						0.592	0.941176	0.799861	1.22018		0.592	0.888889	0.715653	1.16619
						0.593	0.941176	0.800829	1.22655		0.593	0.888889	0.715653	1.16619
						0.594	0.941176	0.803643	1.23538		0.594	0.888889	0.715653	1.16619
						0.595	0.941176	0.805548	1.24273		0.595	0.888889	0.715653	1.16619
						0.596	0.941176	0.805548	1.23363		0.596	0.888889	0.715653	1.16619
						0.597	0.941176	0.805548	1.23363		0.597	0.888889	0.715653	1.16619
						0.598	0.941176	0.805548	1.23363		0.598	0.888889	0.715653	1.16619
						0.599	0.941176	0.805548	1.23363		0.599	0.888889	0.715653	1.16619
						0.6	0.941176	0.817536	1.23647		0.6	0.888889	0.759274	1.18451
						0.601	0.941176	0.817536	1.23647		0.601	0.888889	0.759274	1.18451
						0.602	0.941176	0.817536	1.23647		0.602	0.888889	0.759274	1.18451
						0.603	0.941176	0.817536	1.23647		0.603	0.888889	0.759274	1.18451
						0.604	0.941176	0.817536	1.23647		0.604	0.888889	0.759274	1.18451
						0.605	0.941176	0.817536	1.23647		0.605	0.888889	0.759274	1.18451
						0.606	0.941176	0.819227	1.24727		0.606	0.888889	0.759274	1.18451
						0.607	0.941176	0.828651	1.24121		0.607	0.888889	0.759274	1.18451
						0.608	0.941176	0.829575	1.24664		0.608	0.888889	0.759274	1.18451
						0.609	0.941176	0.829575	1.25449		0.609	0.888889	0.759274	1.18451
						0.61	0.941176	0.829575	1.25449		0.61	0.888889	0.759274	1.18451
						0.611	0.941176	0.829575	1.25449		0.611	0.888889	0.759274	1.18451
						0.612	0.941176	0.830025	1.25342		0.612	0.888889	0.759274	1.18451
						0.613	0.941176	0.836429	1.25296		0.613	0.888889	0.759274	1.18451
						0.614	0.941176	0.836429	1.25296		0.614	0.888889	0.759274	1.18451
						0.615	0.941176	0.836429	1.25296		0.615	0.888889	0.759274	1.18451
						0.616	0.941176	0.836429	1.23891		0.616	0.888889	0.759274	1.18451
						0.617	0.941176	0.836429	1.23891		0.617	0.888889	0.759274	1.18451
						0.618	0.941176	0.837798	1.21213		0.618	0.888889	0.759274	1.18451
						0.619	0.941176	0.837798	1.21213		0.619	0.888889	0.759274	1.18451
						0.62	0.941176	0.837775	1.21933		0.62	0.888889	0.759274	1.18451
						0.621	0.941176	0.838013	1.22151		0.621	0.888889	0.759274	1.18451
						0.622	0.941176	0.837913	1.22065		0.622	0.888889	0.759274	1.18451
						0.623	0.941176	0.837913	1.22065		0.623	0.888889	0.759274	1.18451
						0.624	0.941176	0.837913	1.22065		0.624	0.888889	0.759274	1.18451
						0.625	0.941176	0.840373	1.21941		0.625	0.944444	0.788323	1.08769
						0.626	0.941176	0.840373	1.21941		0.626	0.944444	0.788323	1.08769
						0.627	0.941176	0.840373	1.21941		0.627	0.944444	0.788323	1.08769
						0.628	0.941176	0.840373	1.21941		0.628	0.944444	0.788323	1.08769
						0.629	0.941176	0.841133	1.23357		0.629	0.944444	0.788323	1.08769
						0.63	0.941176	0.841231	1.22664		0.63	0.944444	0.788323	1.08769
						0.631	0.941176	0.841231	1.22664		0.631	0.944444	0.788323	1.08769
						0.632	0.941176	0.841409	1.23115		0.632	0.944444	0.788323	1.08769
						0.633	0.941176	0.841409	1.23115		0.633	0.944444	0.788323	1.08769
						0.634	0.941176	0.843828	1.23309		0.634	0.944444	0.788323	1.08769
						0.635	0.941176	0.843785	1.23245		0.635	0.944444	0.788323	1.08769
						0.636	0.941176	0.843785	1.23245		0.636	0.944444	0.788323	1.08769
						0.637	0.941176	0.845918	1.22449		0.637	0.944444	0.79478	1.0854
						0.638	0.941176	0.845918	1.22449		0.638	0.944444	0.79478	1.0854
						0.639	0.941176	0.846638	1.21783		0.639	0.944444	0.79478	1.0854
						0.64	0.941176	0.846596	1.21796		0.64	0.944444	0.79478	1.0854
						0.641	0.941176	0.846596	1.21796		0.641	0.944444	0.79478	1.0854
						0.642	0.941176	0.847736	1.22311		0.642	0.944444	0.79478	1.0854
						0.643	0.941176	0.848231	1.24362		0.643	0.944444	0.794653	1.09162
						0.644	0.941176	0.848231	1.24362		0.644	0.944444	0.794653	1.09162
						0.645	0.941176	0.848231	1.24362		0.645	0.944444	0.794653	1.09162
						0.646	0.941176	0.850751	1.2431		0.646	0.944444	0.794653	1.09162
						0.647	0.941176	0.850751	1.2431		0.647	0.944444	0.794653	1.09162
						0.648	0.941176	0.851723	1.2372		0.648	0.944444	0.794653	1.09162
						0.649	0.941176	0.851852	1.2396		0.649	0.944444	0.794653	1.09162
						0.65	0.941176	0.851852	1.2396		0.65	0.944444	0.794653	1.09162
						0.651	0.941176	0.851026	1.23694		0.651	0.944444	0.794653	1.09162
						0.652	0.941176	0.851026	1.23694		0.652	0.944444	0.794653	1.09162
						0.653	0.941176	0.850746	1.22036		0.653	0.944444	0.794653	1.09162
						0.654	0.941176	0.850777	1.22027		0.654	0.944444	0.794653	1.09162
						0.655	0.941176	0.850777	1.22027		0.655	0.944444	0.794653	1.09162
						0.656	0.941176	0.851839	1.19572		0.656	0.944444	0.794653	1.09162
						0.657	0.941176	0.851067	1.20098		0.657	0.944444	0.794653	1.09162
						0.658	0.941176	0.851155	1.19682		0.658	0.944444	0.794653	1.09162
						0.659	0.941176	0.851154	1.19687		0.659	0.944444	0.794653	1.09162
						0.66	0.941176	0.851154	1.19687		0.66	0.944444	0.794653	1.09162
						0.661	0.941176	0.851154	1.19687		0.661	0.944444	0.794653	1.09162
						0.662	0.941176	0.851154	1.19687		0.662	0.944444	0.794653	1.09162
						0.663	0.941176	0.851154	1.19687		0.663	0.944444	0.794653	1.09162
						0.664	0.941176	0.851154	1.19687		0.664	0.944444	0.794653	1.09162
						0.665	0.941176	0.851154	1.19687		0.665	0.944444	0.794653	1.09162
						0.666	0.941176	0.851154	1.19687		0.666	0.944444	0.794653	1.09162
						0.667	0.941176	0.851159	1.24167		0.667	0.944444	0.821067	1.08411
						0.668	0.941176	0.851159	1.24167		0.668	0.944444	0.821067	1.08411
						0.669	0.941176	0.851159	1.24167		0.669	0.944444	0.821067	1.08411
						0.67	0.941176	0.851159	1.24167		0.67	0.944444	0.821067	1.08411
						0.671	0.941176	0.851159	1.24167		0.671	0.944444	0.821067	1.08411
						0.672	0.941176	0.851159	1.24167		0.672	0.944444	0.821067	1.08411
						0.673	0.941176	0.851159	1.24167		0.673	0.944444	0.821067	1.08411
						0.674	0.941176	0.851159	1.24167		0.674	0.944444	0.821067	1.08411
						0.675	0.941176	0.851159	1.24167		0.675	0.944444	0.821067	1.08411
						0.676	0.941176	0.85302	1.24963		0.676	0.944444	0.821067	1.08411
						0.677	0.941176	0.855106	1.22225		0.677	0.944444	0.821067	1.08411
						0.678	0.941176	0.85722	1.24748		0.678	0.944444	0.821067	1.08411
						0.679	0.941176	0.857448	1.256		0.679	0.944444	0.821067	1.08411
						0.68	0.941176	0.857448	1.256		0.68	0.944444	0.821067	1.08411
						0.681	0.941176	0.857448	1.25912		0.681	0.944444	0.821067	1.08411
						0.682	0.941176	0.857448	1.25912		0.682	0.944444	0.821067	1.08411
						0.683	0.941176	0.857634	1.25912		0.683	0.944444	0.821067	1.08411
						0.684	0.941176	0.857634	1.25912		0.684	0.944444	0.821067	1.08411
						0.685	0.941176	0.857338	1.25912		0.685	0.944444	0.821067	1.08411
						0.686	0.941176	0.858423	1.25541		0.686	0.944444	0.821067	1.08411
						0.687	0.941176	0.858423	1.25541		0.687	0.944444	0.821067	1.08411
						0.688	0.941176	0.858423	1.25541		0.688	0.944444	0.821067	1.08411
						0.689	0.941176	0.858423	1.25541		0.689	0.944444	0.821067	1.08411
						0.69	0.941176	0.86003	1.23268		0.69	0.944444	0.821067	1.08411
						0.691	0.941176	0.86003	1.23268		0.691	0.944444	0.821067	1.08411
						0.692	0.941176	0.86003	1.23268		0.692	0.944444	0.821067	1.08411
						0.693	0.941176	0.86003	1.2538		0.693	0.944444	0.821536	1.09831
						0.694	0.941176	0.86003	1.2538		0.694	0.944444	0.821536	1.09831
						0.695	0.941176	0.860851	1.25203		0.695	0.944444	0.821536	1.09831
						0.696	0.941176	0.860851	1.25203		0.696	0.944444	0.821536	1.09831
						0.697	0.941176	0.860812	1.23093		0.697	0.944444	0.821536	1.09831
						0.698	0.941176	0.860812	1.23093		0.698	0.944444	0.821536	1.09831
						0.699	0.941176	0.860812	1.23093		0.699	0.944444	0.821536	1.09831
						0.7	0.941176	0.861227	1.2497		0.7	0.944444	0.823076	1.10706
						0.701	0.941176	0.861227	1.2497		0.701	0.944444	0.823076	1.10706
						0.702	0.941176	0.861227	1.2497		0.702	0.944444	0.823076	1.10706
						0.703	0.941176	0.861228	1.25094		0.703	0.944444	0.823076	1.10706
						0.704	0.941176	0.861639	1.25094		0.704	0.944444	0.823076	1.10706
						0.705	0.941176	0.861639	1.25094		0.705	0.944444	0.823076	1.10706
						0.706	0.941176	0.862099	1.25077		0.706	0.944444	0.823076	1.10706
						0.707	0.941176	0.862099	1.25077		0.707	0.944444	0.823076	1.10706
						0.708	0.941176	0.860965	1.25077		0.708	0.944444	0.823076	1.10706
						0.709	0.941176	0.860927	1.25091		0.709	0.944444	0.823076	1.10706
						0.71	0.941176	0.860374	1.25105		0.71	0.944444	0.823076	1.10706
						0.711	0.941176	0.860355	1.25105		0.711	0.944444	0.823076	1.10706
						0.712	0.941176	0.860355	1.25105		0.712	0.944444	0.823076	1.10706
						0.713	0.941176	0.860355	1.25105		0.713	0.944444	0.823076	1.10706
						0.714	0.941176	0.860355	1.25105		0.714	0.944444	0.823076	1.10706
						0.715	0.941176	0.861587	1.24976		0.715	0.944444	0.840126	1.09867
						0.716	0.941176	0.861587	1.24976		0.716	0.944444	0.840126	1.09867
						0.717	0.941176	0.861587	1.24976		0.717	0.944444	0.840126	1.09867
						0.718	0.941176	0.861264	1.24976		0.718	0.944444	0.840126	1.09867
						0.719	0.941176	0.861211	1.28829		0.719	0.944444	0.840126	1.09867
						0.72	0.941176	0.861211	1.28829		0.72	0.944444	0.840126	1.09867
						0.721	0.941176	0.861211	1.28829		0.721	0.944444	0.840126	1.09867
						0.722	0.941176	0.861211	1.28829		0.722	0.944444	0.840126	1.09867
						0.723	0.941176	0.863837	1.25621		0.723	0.944444	0.840126	1.09867
						0.724	0.941176	0.863837	1.25621		0.724	0.944444	0.840126	1.09867
						0.725	0.941176	0.863804	1.25681		0.725	0.944444	0.840126	1.09867
						0.726	0.941176	0.863804	1.25681		0.726	0.944444	0.840126	1.09867
						0.727	0.941176	0.863804	1.25681		0.727	0.944444	0.840126	1.09867
						0.728	0.941176	0.864513	1.24845		0.728	0.944444	0.840495	1.10101
						0.729	0.941176	0.864513	1.24845		0.729	0.944444	0.840495	1.10101
						0.73	0.941176	0.86491	1.22412		0.73	0.944444	0.840495	1.10101
						0.731	0.941176	0.86491	1.21509		0.731	0.944444	0.840495	1.10101
						0.732	0.941176	0.86523	1.21509		0.732	0.944444	0.840495	1.10101
						0.733	0.941176	0.86523	1.21509		0.733	0.944444	0.840495	1.10101
						0.734	0.941176	0.865253	1.21501		0.734	0.944444	0.840495	1.10101
						0.735	0.941176	0.865253	1.21501		0.735	0.944444	0.840495	1.10101
						0.736	0.941176	0.865124	1.21094		0.736	0.944444	0.840495	1.10101
						0.737	0.941176	0.864526	1.21556		0.737	0.944444	0.840495	1.10101
						0.738	0.941176	0.864526	1.21556		0.738	0.944444	0.840495	1.10101
						0.739	0.941176	0.865127	1.21556		0.739	0.944444	0.840495	1.10101
						0.74	0.941176	0.865127	1.21556		0.74	0.944444	0.840495	1.10101
						0.741	0.941176	0.865127	1.21103		0.741	0.944444	0.840495	1.10101
						0.742	0.941176	0.865337	1.21029		0.742	0.944444	0.840495	1.10101
						0.743	0.941176	0.865337	1.22984		0.743	0.944444	0.840495	1.10101
						0.744	0.941176	0.86486	1.22992		0.744	0.944444	0.840495	1.10101
						0.745	0.941176	0.864827	1.22992		0.745	0.944444	0.840495	1.10101
						0.746	0.941176	0.864827	1.22992		0.746	0.944444	0.840495	1.10101
						0.747	0.941176	0.864827	1.22992		0.747	0.944444	0.840495	1.10101
						0.748	0.941176	0.864827	1.22992		0.748	0.944444	0.840495	1.10101
						0.749	0.941176	0.864827	1.22992		0.749	0.944444	0.840495	1.10101
						0.75	0.941176	0.864982	1.19797		0.75	0.944444	0.846148	1.13007
						0.751	0.941176	0.864982	1.19797		0.751	0.944444	0.846148	1.13007
						0.752	0.941176	0.864982	1.19797		0.752	0.944444	0.846148	1.13007
						0.753	0.941176	0.864982	1.19797		0.753	0.944444	0.846148	1.13007
						0.754	0.941176	0.864982	1.19797		0.754	0.944444	0.846148	1.13007
						0.755	0.941176	0.864982	1.19797		0.755	0.944444	0.846148	1.13007
						0.756	0.941176	0.864982	1.19797		0.756	0.944444	0.846148	1.13007
						0.757	0.941176	0.865191	1.21615		0.757	0.944444	0.846148	1.13007
						0.758	0.941176	0.865514	1.22947		0.758	0.944444	0.846148	1.13007
						0.759	0.941176	0.865471	1.22223		0.759	0.944444	0.846148	1.13007
						0.76	0.941176	0.865471	1.22964		0.76	0.944444	0.846148	1.13007
						0.761	0.941176	0.865471	1.22964		0.761	0.944444	0.846148	1.13007
						0.762	0.941176	0.865471	1.22964		0.762	0.944444	0.846148	1.13007
						0.763	0.941176	0.865471	1.22964		0.763	0.944444	0.846148	1.13007
						0.764	0.941176	0.867886	1.21903		0.764	0.944444	0.846148	1.13007
						0.765	0.941176	0.867894	1.21061		0.765	0.944444	0.846148	1.13007
						0.766	0.941176	0.867894	1.21061		0.766	0.944444	0.846148	1.13007
						0.767	0.941176	0.867815	1.19736		0.767	0.944444	0.846148	1.13007
						0.768	0.941176	0.867815	1.19736		0.768	0.944444	0.846148	1.13007
						0.769	0.941176	0.867815	1.19736		0.769	0.944444	0.846148	1.13007
						0.77	0.941176	0.867838	1.19094		0.77	0.944444	0.846148	1.13421
						0.771	0.941176	0.867838	1.19094		0.771	0.944444	0.846148	1.13421
						0.772	0.941176	0.868056	1.17908		0.772	0.944444	0.846148	1.13421
						0.773	0.941176	0.868056	1.19099		0.773	0.944444	0.846148	1.13421
						0.774	0.941176	0.868056	1.19099		0.774	0.944444	0.846148	1.13421
						0.775	0.941176	0.868	1.17891		0.775	0.944444	0.846148	1.13421
						0.776	0.941176	0.868	1.17891		0.776	0.944444	0.846148	1.13421
						0.777	0.941176	0.868	1.17891		0.777	0.944444	0.846148	1.13421
						0.778	0.941176	0.868905	1.16313		0.778	0.944444	0.851491	1.14007
						0.779	0.941176	0.868905	1.16313		0.779	0.944444	0.851491	1.14007
						0.78	0.941176	0.868905	1.16313		0.78	0.944444	0.851491	1.14007
						0.781	0.941176	0.868905	1.16313		0.781	0.944444	0.851491	1.14007
						0.782	0.941176	0.868674	1.1479		0.782	0.944444	0.851491	1.14007
						0.783	0.941176	0.868674	1.14199		0.783	0.944444	0.851491	1.14007
						0.784	0.941176	0.868457	1.14085		0.784	0.944444	0.851491	1.14007
						0.785	0.941176	0.868457	1.14085		0.785	0.944444	0.851491	1.14007
						0.786	0.941176	0.868202	1.13074		0.786	0.944444	0.851544	1.13986
						0.787	0.941176	0.868202	1.13074		0.787	0.944444	0.851544	1.13986
						0.788	0.941176	0.869307	1.13637		0.788	0.944444	0.851544	1.13986
						0.789	0.941176	0.869307	1.13637		0.789	0.944444	0.851544	1.13986
						0.79	0.941176	0.8694	1.13612		0.79	0.944444	0.851544	1.13986
						0.791	0.941176	0.8694	1.13612		0.791	0.944444	0.851544	1.13986
						0.792	0.941176	0.8694	1.15243		0.792	0.944444	0.851544	1.13986
						0.793	0.941176	0.8694	1.15243		0.793	0.944444	0.851544	1.13986
						0.794	0.941176	0.869176	1.13082		0.794	0.944444	0.851544	1.13986
						0.795	0.941176	0.869906	1.12043		0.795	0.944444	0.851544	1.13986
						0.796	0.941176	0.869906	1.12043		0.796	0.944444	0.851544	1.13986
						0.797	0.941176	0.869906	1.12043		0.797	0.944444	0.851544	1.13986
						0.798	0.941176	0.869906	1.12043		0.798	0.944444	0.851544	1.13986
						0.799	0.941176	0.869906	1.12043		0.799	0.944444	0.851544	1.13986
						0.8	0.941176	0.870996	1.12016		0.8	0.944444	0.862029	1.1584
						0.801	0.941176	0.870996	1.12016		0.801	0.944444	0.862029	1.1584
						0.802	0.941176	0.870996	1.12016		0.802	0.944444	0.862029	1.1584
						0.803	0.941176	0.870996	1.12016		0.803	0.944444	0.862029	1.1584
						0.804	0.941176	0.870996	1.12016		0.804	0.944444	0.862029	1.1584
						0.805	0.941176	0.870996	1.12608		0.805	0.944444	0.862029	1.1584
						0.806	0.941176	0.872969	1.11931		0.806	0.944444	0.862029	1.1584
						0.807	0.941176	0.87336	1.12511		0.807	0.944444	0.862029	1.1584
						0.808	0.941176	0.873598	1.11481		0.808	0.944444	0.862029	1.1584
						0.809	0.941176	0.873598	1.11481		0.809	0.944444	0.862029	1.1584
						0.81	0.941176	0.873598	1.11481		0.81	0.944444	0.862029	1.1584
						0.811	0.941176	0.874211	1.11776		0.811	0.944444	0.862029	1.1584
						0.812	0.941176	0.874211	1.11776		0.812	0.944444	0.862029	1.1584
						0.813	0.941176	0.873728	1.12108		0.813	0.944444	0.862029	1.1584
						0.814	0.941176	0.873728	1.12108		0.814	0.944444	0.862029	1.1584
						0.815	0.941176	0.875331	1.11838		0.815	0.944444	0.862029	1.1584
						0.816	0.941176	0.875522	1.11776		0.816	0.944444	0.862029	1.1584
						0.817	0.941176	0.875522	1.11776		0.817	0.944444	0.862029	1.1584
						0.818	0.941176	0.875522	1.11776		0.818	0.944444	0.862029	1.1584
						0.819	0.941176	0.875771	1.11333		0.819	0.944444	0.864555	1.12548
						0.82	0.941176	0.875771	1.11333		0.82	0.944444	0.864555	1.12548
						0.821	0.941176	0.875952	1.11068		0.821	0.944444	0.864555	1.12548
						0.822	0.941176	0.876387	1.11138		0.822	0.944444	0.864555	1.12548
						0.823	0.941176	0.876387	1.11138		0.823	0.944444	0.864555	1.12548
						0.824	0.941176	0.878161	1.1105		0.824	0.944444	0.864555	1.12548
						0.825	0.941176	0.878185	1.11044		0.825	0.944444	0.864555	1.12548
						0.826	0.941176	0.878185	1.11044		0.826	0.944444	0.864555	1.12548
						0.827	0.941176	0.878185	1.11044		0.827	0.944444	0.864555	1.12548
						0.828	0.941176	0.878342	1.11552		0.828	0.944444	0.864555	1.12548
						0.829	0.941176	0.878953	1.10755		0.829	0.944444	0.864555	1.12548
						0.83	0.941176	0.878953	1.10755		0.83	0.944444	0.864555	1.12548
						0.831	0.941176	0.878953	1.10755		0.831	0.944444	0.864555	1.12548
						0.832	0.941176	0.878953	1.10755		0.832	0.944444	0.864555	1.12548
						0.833	0.941176	0.878953	1.10755		0.833	0.944444	0.864555	1.12548
						0.834	0.941176	0.880762	1.11865		0.834	0.944444	0.86714	1.13281
						0.835	0.941176	0.880762	1.11865		0.835	0.944444	0.86714	1.13281
						0.836	0.941176	0.880762	1.11865		0.836	0.944444	0.86714	1.13281
						0.837	0.941176	0.880762	1.11865		0.837	0.944444	0.86714	1.13281
						0.838	0.941176	0.881202	1.12225		0.838	0.944444	0.86714	1.13281
						0.839	0.941176	0.881858	1.11925		0.839	0.944444	0.86714	1.13281
						0.84	0.941176	0.882105	1.1166		0.84	0.944444	0.86714	1.13281
						0.841	0.941176	0.882105	1.1166		0.841	0.944444	0.86714	1.13281
						0.842	0.941176	0.882105	1.1166		0.842	0.944444	0.86714	1.13281
						0.843	0.941176	0.88218	1.11368		0.843	0.944444	0.86714	1.13281
						0.844	0.941176	0.882993	1.11465		0.844	0.944444	0.86714	1.13281
						0.845	0.941176	0.882993	1.11465		0.845	0.944444	0.86714	1.13281
						0.846	0.941176	0.882993	1.11465		0.846	0.944444	0.86714	1.13281
						0.847	0.941176	0.884154	1.11295		0.847	0.944444	0.86714	1.15169
						0.848	0.941176	0.884154	1.11295		0.848	0.944444	0.86714	1.15169
						0.849	1	0.91271	1		0.849	0.944444	0.86714	1.15169
						0.85	1	0.913093	1		0.85	0.944444	0.86714	1.15169
						0.851	1	0.913093	1		0.851	0.944444	0.86714	1.15169
						0.852	1	0.914164	1		0.852	0.944444	0.86714	1.15169
						0.853	1	0.917249	1		0.853	0.944444	0.86714	1.15169
						0.854	1	0.917127	1		0.854	0.944444	0.86714	1.15169
						0.855	1	0.917127	1		0.855	0.944444	0.86714	1.15169
						0.856	1	0.917127	1		0.856	0.944444	0.86714	1.15169
						0.857	1	0.917127	1		0.857	0.944444	0.86714	1.15169
						0.858	1	0.917998	1		0.858	0.944444	0.868302	1.15639
						0.859	1	0.917998	1		0.859	0.944444	0.868302	1.15639
						0.86	1	0.917998	1		0.86	0.944444	0.868302	1.15639
						0.861	1	0.917998	1		0.861	0.944444	0.868302	1.15639
						0.862	1	0.919784	1		0.862	0.944444	0.868302	1.15639
						0.863	1	0.920389	1		0.863	0.944444	0.868302	1.15639
						0.864	1	0.920229	1		0.864	0.944444	0.868302	1.15639
						0.865	1	0.921648	1		0.865	0.944444	0.868302	1.15639
						0.866	1	0.921648	1		0.866	0.944444	0.868302	1.15639
						0.867	1	0.923987	1		0.867	0.944444	0.868302	1.15639
						0.868	1	0.923987	1		0.868	0.944444	0.868302	1.15639
						0.869	1	0.92527	1		0.869	0.944444	0.868302	1.15639
						0.87	1	0.92527	1		0.87	0.944444	0.868302	1.15639
						0.871	1	0.926928	1		0.871	0.944444	0.868302	1.15639
						0.872	1	0.929706	1		0.872	0.944444	0.868302	1.15639
						0.873	1	0.929706	1		0.873	0.944444	0.868302	1.15639
						0.874	1	0.929706	1		0.874	0.944444	0.868302	1.15639
						0.875	1	0.931296	1		0.875	0.944444	0.868052	1.1748
						0.876	1	0.931296	1		0.876	0.944444	0.868052	1.1748
						0.877	1	0.931296	1		0.877	0.944444	0.868052	1.1748
						0.878	1	0.931296	1		0.878	0.944444	0.868052	1.1748
						0.879	1	0.93624	1		0.879	0.944444	0.868052	1.1748
						0.88	1	0.936423	1		0.88	0.944444	0.868052	1.1748
						0.881	1	0.936423	1		0.881	0.944444	0.868052	1.1748
						0.882	1	0.936423	1		0.882	0.944444	0.868052	1.1748
						0.883	1	0.938351	1		0.883	0.944444	0.868052	1.1748
						0.884	1	0.938351	1		0.884	0.944444	0.868052	1.1748
						0.885	1	0.938427	1		0.885	0.944444	0.868052	1.1748
						0.886	1	0.939611	1		0.886	0.944444	0.868052	1.1748
						0.887	1	0.939611	1		0.887	0.944444	0.868052	1.1748
						0.888	1	0.939611	1		0.888	0.944444	0.868052	1.1748
						0.889	1	0.947107	1		0.889	0.944444	0.870101	1.19156
						0.89	1	0.947107	1		0.89	0.944444	0.870101	1.19156
						0.891	1	0.947107	1		0.891	0.944444	0.870101	1.19156
						0.892	1	0.947201	1		0.892	0.944444	0.870101	1.19156
						0.893	1	0.948003	1		0.893	0.944444	0.870101	1.19156
						0.894	1	0.948003	1		0.894	0.944444	0.870101	1.19156
						0.895	1	0.948214	1		0.895	0.944444	0.870101	1.19156
						0.896	1	0.948214	1		0.896	0.944444	0.870101	1.19156
						0.897	1	0.949832	1		0.897	0.944444	0.870101	1.19156
						0.898	1	0.949966	1		0.898	0.944444	0.870101	1.19156
						0.899	1	0.949966	1		0.899	0.944444	0.870101	1.19156
						0.9	1	0.951451	1		0.9	0.944444	0.870186	1.1883
						0.901	1	0.951451	1		0.901	0.944444	0.870186	1.1883
						0.902	1	0.951451	1		0.902	0.944444	0.870186	1.1883
						0.903	1	0.951451	1		0.903	0.944444	0.870186	1.1883
						0.904	1	0.953465	1		0.904	0.944444	0.870186	1.1883
						0.905	1	0.953465	1		0.905	0.944444	0.870186	1.1883
						0.906	1	0.953465	1		0.906	0.944444	0.870186	1.1883
						0.907	1	0.956331	1		0.907	0.944444	0.870186	1.1883
						0.908	1	0.956331	1		0.908	0.944444	0.870186	1.1883
						0.909	1	0.956331	1		0.909	0.944444	0.870186	1.1883
						0.91	1	0.959788	1		0.91	0.944444	0.870931	1.18585
						0.911	1	0.959788	1		0.911	0.944444	0.870931	1.18585
						0.912	1	0.962474	1		0.912	0.944444	0.870931	1.18585
						0.913	1	0.962474	1		0.913	0.944444	0.870931	1.18585
						0.914	1	0.962436	1		0.914	0.944444	0.870931	1.18585
						0.915	1	0.965099	1		0.915	0.944444	0.870931	1.18585
						0.916	1	0.965099	1		0.916	0.944444	0.870931	1.18585
						0.917	1	0.965753	1		0.917	0.944444	0.87347	1.18715
						0.918	1	0.965753	1		0.918	0.944444	0.87347	1.18715
						0.919	1	0.968679	1		0.919	0.944444	0.87347	1.18715
						0.92	1	0.968679	1		0.92	0.944444	0.87347	1.18715
						0.921	1	0.968679	1		0.921	0.944444	0.87347	1.18715
						0.922	1	0.968845	1		0.922	0.944444	0.87347	1.18715
						0.923	1	0.968845	1		0.923	0.944444	0.87347	1.18715
						0.924	1	0.969661	1		0.924	0.944444	0.87347	1.18715
						0.925	1	0.969373	1		0.925	0.944444	0.87347	1.18715
						0.926	1	0.971849	1		0.926	0.944444	0.87347	1.18715
						0.927	1	0.972154	1		0.927	0.944444	0.87347	1.18715
						0.928	1	0.972154	1		0.928	0.944444	0.87347	1.18715
						0.929	1	0.972001	1		0.929	0.944444	0.87347	1.18715
						0.93	1	0.972001	1		0.93	0.944444	0.87347	1.18715
						0.931	1	0.972001	1		0.931	0.944444	0.87347	1.18715
						0.932	1	0.977036	1		0.932	0.944444	0.87347	1.18715
						0.933	1	0.977036	1		0.933	0.944444	0.87347	1.18715
						0.934	1	0.978104	1		0.934	0.944444	0.87347	1.18715
						0.935	1	0.978104	1		0.935	0.944444	0.87347	1.18715
						0.936	1	0.980443	1		0.936	0.944444	0.87347	1.18715
						0.937	1	0.980443	1		0.937	0.944444	0.87347	1.18715
						0.938	1	0.982338	1		0.938	0.944444	0.87347	1.18715
						0.939	1	0.982338	1		0.939	0.944444	0.87347	1.18715
						0.94	1	0.982549	1		0.94	0.944444	0.87347	1.18715
						0.941	1	0.982549	1		0.941	0.944444	0.87347	1.18715
						0.942	1	0.984661	1		0.942	0.944444	0.87347	1.18715
						0.943	1	0.985526	1		0.943	0.944444	0.87347	1.18715
						0.944	1	0.985526	1		0.944	0.944444	0.87347	1.18715
						0.945	1	1	1		0.945	0.944444	0.87347	1.18715
						0.946	1	1	1		0.946	0.944444	0.87347	1.18715
						0.947	1	1	1		0.947	0.944444	0.87347	1.18715
						0.948	1	1	1		0.948	0.944444	0.87347	1.18715
						0.949	1	1	1		0.949	0.944444	0.87347	1.18715
						0.95	1	1	1		0.95	0.944444	0.87347	1.18715
						0.951	1	1	1		0.951	0.944444	0.87347	1.18715
						0.952	1	1	1		0.952	0.944444	0.87347	1.18715
						0.953	1	1	1		0.953	0.944444	0.87347	1.18715
						0.954	1	1	1		0.954	0.944444	0.87347	1.18715
						0.955	1	1	1		0.955	0.944444	0.87347	1.18715
						0.956	1	1	1		0.956	0.944444	0.87347	1.18715
						0.957	1	1	1		0.957	0.944444	0.87347	1.18715
						0.958	1	1	1		0.958	0.944444	0.87347	1.18715
						0.959	1	1	1		0.959	0.944444	0.87347	1.18715
						0.96	1	1	1		0.96	0.944444	0.87347	1.18715
						0.961	1	1	1		0.961	0.944444	0.87347	1.18715
						0.962	1	1	1		0.962	0.944444	0.87347	1.18715
						0.963	1	1	1		0.963	0.944444	0.87347	1.18715
						0.964	1	1	1		0.964	0.944444	0.87347	1.18715
						0.965	1	1	1		0.965	0.944444	0.87347	1.18715
						0.966	1	1	1		0.966	0.944444	0.87347	1.18715
						0.967	1	1	1		0.967	0.944444	0.87347	1.18715
						0.968	1	1	1		0.968	0.944444	0.87347	1.18715
						0.969	1	1	1		0.969	0.944444	0.87347	1.18715
						0.97	1	1	1		0.97	0.944444	0.87347	1.18715
						0.971	1	1	1		0.971	0.944444	0.87347	1.18715
						0.972	1	1	1		0.972	0.944444	0.87347	1.18715
						0.973	1	1	1		0.973	0.944444	0.87347	1.18715
						0.974	1	1	1		0.974	0.944444	0.87347	1.18715
						0.975	1	1	1		0.975	0.944444	0.87347	1.18715
						0.976	1	1	1		0.976	0.944444	0.87347	1.18715
						0.977	1	1	1		0.977	0.944444	0.87347	1.18715
						0.978	1	1	1		0.978	0.944444	0.87347	1.18715
						0.979	1	1	1		0.979	0.944444	0.87347	1.18715
						0.98	1	1	1		0.98	0.944444	0.87347	1.18715
						0.981	1	1	1		0.981	0.944444	0.87347	1.18715
						0.982	1	1	1		0.982	0.944444	0.87347	1.18715
						0.983	1	1	1		0.983	0.944444	0.87347	1.18715
						0.984	1	1	1		0.984	0.944444	0.87347	1.18715
						0.985	1	1	1		0.985	0.944444	0.87347	1.18715
						0.986	1	1	1		0.986	0.944444	0.87347	1.18715
						0.987	1	1	1		0.987	0.944444	0.87347	1.18715
						0.988	1	1	1		0.988	0.944444	0.87347	1.18715
						0.989	1	1	1		0.989	0.944444	0.87347	1.18715
						0.99	1	1	1		0.99	0.944444	0.87347	1.18715
						0.991	1	1	1		0.991	0.944444	0.87347	1.18715
						0.992	1	1	1		0.992	0.944444	0.87347	1.18715
						0.993	1	1	1		0.993	0.944444	0.87347	1.18715
						0.994	1	1	1		0.994	0.944444	0.87347	1.18715
						0.995	1	1	1		0.995	0.944444	0.87347	1.18715
						0.996	1	1	1		0.996	0.944444	0.87347	1.18715
						0.997	1	1	1		0.997	0.944444	0.87347	1.18715
						0.998	1	1	1		0.998	0.944444	0.87347	1.18715
						0.999	1	1	1		0.999	0.944444	0.87347	1.18715
						1	1	1	1		1	1	1	1

## Sheet: Figure 7
					Figure 7a						Figure 7b						Figure 7c			Figure 7d			Figure 7e			Figure 7f
					Quadrant 1	Quadrant 2	Quadrant 4	Outcome (SF=1, NSF=2)	Cluster ID (c1=1, c2=2)		Quadrant 1	Quadrant 2	Quadrant 4	Outcome (SF=1, NSF=2)	Cluster ID (c1=1, c2=2)		Probability SOZ sampled	Outcome (SF=1, NSF=2)		Probability SOZ sampled	Outcome (SF=1, NSF=2)		Probability SOZ sampled	Outcome (SF=1, NSF=2)		Probability SOZ sampled	Outcome (SF=1, NSF=2)
	Q1	Q2	Q4		0.566703	0.457253	0.343008	1	2		0.352953	0.295512	0.217134	2	2		0.295343	1		0.0374842	2		0.295343	1		0.376242	2
Centroid 1	0.3319	0.1137	0.0696		0.297037	0.0992613	0.0444667	1	1		0.318132	0.259764	0.203365	2	2		0.56793	1		0.376242	2		0.56793	1		0.252083	1
Centroid 2	0.4401	0.3843	0.2468		0.351925	0.207042	0.101475	1	1		0.29147	0.305283	0.0787713	1	1		0.81771	1		0.530025	1		0.81771	1		0.672556	1
					0.415925	0.367204	0.235967	1	2		0.351388	0.30019	0.148737	1	2		0.431411	1		0.252083	1		0.431411	1		0.503089	1
					0.384411	0.325987	0.144881	2	2		0.47979	0.364286	0.263686	1	2		0.0533132	2		0.39199	1		0.141736	2		0.541346	1
Probability model parameters					0.530191	0	0.0488148	2	1		0.558738	0	0.229194	2	1		0.516952	2		0.500536	2		0.817073	1		0.992301	1
µ_c1	µ_c2	σ_c1	σ_c2		0.466044	0.380719	0.165508	2	2		0.304568	0.218922	0.177215	1	1		0.236811	2		0.698947	1		0.188436	2		0.0491823	1
0.1202	0.1242	0.0485	0.0604		0.200763	0.0980655	0.0209906	2	1		0.273602	0.265701	0.0372632	1	1		0.837945	2		0.672556	1		0.404384	1		0.177811	2
					0.391199	0.33299	0.171872	2	2		0.380601	0	0.0483051	1	1		0.141736	2		0.956866	1		0.216742	2		0.11008	2
					0.249116	0.0784036	0.0338712	1	1		0.511963	0	0.228738	1	1		0.817073	1		0.503089	1		0.30369	2		0.379598	2
					0.396183	0.374217	0.338161	2	2		0.375726	0.344189	0.304177	2	2		0.142836	2		0.183008	2		0.0770205	2		0.958294	1
					0.376393	0.177333	0.136736	1	1		0.398677	0.337001	0.291846	1	2		0.830158	1		0.277599	1		0.103552	2		0.785296	1
					0.402344	0.339745	0.310684	1	2		0.333441	0.0999227	0.0403744	1	1		0.230771	1		0.541346	1		0.229503	2
					0.432654	0.235111	0.0427561	2	1		0.362602	0	0.0412128	1	1		0.687964	2		0.992301	1		0.135019	2
					0.361595	0.408599	0.292774	2	2		0.421454	0.258875	0.0756982	1	1		0.188436	2		0.577304	1		0.994841	1
					0.494375	0.486442	0.41657	1	2		0.479778	0.382916	0.372001	1	2		0.404384	1		0.0466109	1		0.965168	1
					0.44829	0.402404	0.275764	2	2		0.337164	0.42853	0.214257	1	2		0.423599	2		0.0491823	1		0.923561	2
					0.29406	0.129463	0.0580399	1	1		0.424583	0.425716	0.392663	2	2		0.561032	1		0.177811	2		0.750198	1
					0.485721	0.409119	0.174413	2	2		0.427859	0.375159	0.140585	2	2		0.216742	2		0.11008	2		0.959839	1
					0.528586	0.535916	0.302351	1	2		0.366137	0.310482	0.0977046	2	2		0.334445	1		0.379598	2
					0.40968	0.331121	0.208567	2	2		0.35722	0.26895	0.173476	1	2		0.30369	2		0.306019	1
					0.440409	0.38928	0.323975	2	2		0.284289	0.193579	0.162103	2	1		0.277531	2		0.895016	2
					0.423931	0.286363	0.188689	2	2		0.321634	0.227757	0.0502125	1	1		0.0770205	2		0.958294	1
					0.243375	0.0522225	0.020864	2	1		0.346631	0.293055	0.283631	1	2		0.984359	2		0.0764443	1
					0.599225	0.599462	0.289929	2	2		0.426796	0	0.068133	1	1		0.488684	2		0.785296	1
					0.306975	0.0605398	0.0191938	2	1		0.440091	0.425152	0.227799	1	2		0.693073	2		0.399026	1
					0.388088	0.310746	0.183096	2	2								0.103552	2
					0.30785	0.335068	0.0292542	2	1								0.50222	2
					0.530005	0.51102	0.180431	2	2								0.267034	2
					0.483371	0	0.0326199	2	1								0.573408	2
					0.374561	0.408312	0.195242	2	2								0.229503	2
					0.696962	0.422248	0.347134	2	2								0.491367	2
					0.344966	0.251572	0.227131	2	2								0.283106	2
					0.236571	0.197215	0.113303	2	1								0.885781	2
					0.35743	0.366901	0.187254	2	2								0.135019	2
					0.378537	0.339602	0.285006	2	2								0.238461	2
					0.353249	0	0.0393799	1	1								0.994841	1
					0.341092	0.288762	0.214021	2	2								0.129832	2
					0.309301	0	0.0697088	1	1								0.965168	1
					0.235787	0.174102	0.131676	2	1								0.923561	2
					0.340578	0.0312392	0.00815183	1	1								0.864526	1
					0.378919	0.133467	0.0341806	2	1								0.620642	2
					0.344687	0.27356	0.256951	2	2								0.150286	2
					0.267774	0.172209	0.0783437	1	1								0.750198	1
					0.464803	0.376131	0.163557	1	2								0.227244	1
					0.271956	0.2105	0.150684	1	1								0.828137	1
					0.381333	0.125082	0.0863803	2	1								0.588447	2
					0.421593	0	0.121138	2	1								0.748027	2
					0.319371	0.219465	0.123936	1	1								0.959839	1
					0.375477	0	0.123718	2	1								0.895041	2

## Sheet: Figure 8
	Figure 8a			Figure 8b			Figure 8c			Figure 8d
	SOZ Volume (cm3)	Cluster ID (c1=1,c2=2)		SOZ Volume (cm3)	TP=1,FP=2		SOZ Volume (cm3)	TP=1,FP=2		SOZ Volume (cm3)	TP=1,FP=2
	6.87435	2		3.49405	1		6.87435	2		14.4079	2
	3.49405	1		6.37511	1		3.49405	1		8.88705	2
	6.37511	1		3.63965	2		6.37511	1		4.58172	1
	18.6888	2		3.9694	2		18.6888	2		5.05883	1
	1.07534	2		6.94076	1		10.9755	2		5.70895	1
	3.63965	1		1.82141	1		6.94076	1		7.46169	1
	14.854	2		5.63904	2		6.84634	2		5.01054	2
	3.9694	1		3.13779	1		12.076	2		10.5586	2
	10.9755	2		5.72146	2		12.1061	2		14.5022	2
	6.94076	1		2.46303	2		8.77045	2		7.24316	2
	3.05979	2		3.66209	2		5.15737	2		5.95581	1
	1.82141	1		5.42887	2		5.66239	2		8.41323	1
	3.26407	2		2.53604	2		4.88427	2
	5.63904	1		4.96202	1		15.9148	2
	6.84634	2		12.0551	1		4.96202	1
	12.076	2		5.15575	2		12.0551	1
	4.72419	2		3.49644	1		5.15575	1
	3.13779	1		4.52201	2		4.12877	1
	12.1061	2		4.12877	1		4.79907	1
	2.3738	2		1.74333	1
	8.77045	2		4.18599	2
	3.38611	2		1.54281	2
	5.15737	2		4.79907	1
	5.72146	1		11.2121	2
	9.28117	2
	2.46303	1
	5.66239	2
	3.66209	1
	3.58164	2
	5.42887	1
	4.88427	2
	6.85841	2
	9.84172	2
	2.53604	1
	15.9148	2
	1.26029	2
	4.96202	1
	10.31	2
	12.0551	1
	5.15575	1
	3.49644	1
	4.52201	1
	3.91704	2
	4.12877	1
	2.83801	2
	1.74333	1
	4.18599	1
	1.54281	1
	4.79907	1
	11.2121	1

## Sheet: Figure 9
	Figure 9a			Figure 9b			Figure 9c			Figure 9d
	SOZ Removed (%)	Distance from c1		Resection Volume (cm3)	Distance from c1		SOZ Removed (%)	Distance from c1		Resection Volume (cm3)	Distance from c1
	0.6	0.497909		6.08897	0.497909		1	0.23128		7.23801	0.23128
	1	0.0453389		11.9929	0.0453389		0.75	0.22952		3.62234	0.22952
	1	0.100647		6.37511	0.100647		0.153846	0.313835		3.63256	0.313835
	0.8	0.314647		22.4039	0.314647		1	0.140728		6.17788	0.140728
	1	0.0968277		6.89341	0.0968277		0.6	0.249126		8.80637	0.249126
	1	0.102644		3.40524	0.102644		0.75	0.37964		4.14659	0.37964
	0.166667	0.337906		1.93042	0.337906		0.75	0.160039		5.30507	0.160039
	0.428571	0.534531		8.89594	0.534531		0.75	0.371018		6.19681	0.371018
	1	0.0425906		7.46733	0.0425906		0.4	0.373363		4.9075	0.373363
	0.333333	0.520696		0.856943	0.520696		1	0.349169		11.2549	0.349169
	0.8	0.119569		7.9883	0.119569		0.571429	0.269506		9.20709	0.269506
	0.5	0.115924		6.06801	0.115924		1	0.390417		5.74123	0.390417
	0.5	0.103204		4.1404	0.103204		1	0.229051		9.84177	0.229051
	1	0.0872459		4.8952	0.0872459		0.6	0.118285		3.74377	0.118285
	0.5	0.308806		2.52211	0.308806		0.375	0.596634		5.49137	0.596634
	1	0.139779		2.57216	0.139779		1	0.0773824		2.36665	0.0773824
	1	0.119564		5.11452	0.119564		1	0.234233		4.04968	0.234233
							0.75	0.226297		3.71225	0.226297
							1	0.457594		5.47838	0.457594
							0.75	0.192973		6.18952	0.192973
							0.6	0.323113		15.2212	0.323113
							0	0.552718		0	0.552718
							0.333333	0.209751		6.38473	0.209751
							0.5	0.134061		2.03068	0.134061
							0.307692	0.280366		6.19017	0.280366
							1	0.315605		2.77316	0.315605
							0	0.227131		1.24989	0.227131
							1	0.129381		5.38374	0.129381
							0.6	0.0620973		3.33726	0.0620973
							0.333333	0.246616		2.41449	0.246616
							0.5	0.0534301		20.1767	0.0534301
							0.666667	0.153716		4.07067	0.153716
							0.1	0.133249		1.75008	0.133249

## Sheet: Figure 10
Figure 10		Feature space for patient case studies
			Q1	Q2	Q4
		P2	0.297	0.0993	0.0445
		P49	0.697	0.4222	0.3471
		P80_1	0.4985	0.4625	0.342
		P80_2	0.4135	0.3676	0.1309
