# Supplementary material for: A spatial perturbation framework to validate implantation of the epileptogenic zone
Source: Nat Commun. 2024 Jun 19;15:5253. doi: 10.1038/s41467-024-49470-z (PMC11187199; doi:10.1038/s41467-024-49470-z)
Supplement: Supplementary file 4 — Source Data [file 41467_2024_49470_MOESM4_ESM.zip › Jaber_SupplementarySourceData.xlsx]

## Sheet: Supplementary Figure S3
		Supplementary Figure S3a					Supplementary Figure S3b
		Seizure-free		Non-seizure-free			Δρ_hat	Days from earliest recording
		ρ_hat	Night	ρ_hat	Night		0.408428	2
		1.58982	1	1.27982	1		0.0375011	12
		1.17071	1	2.87229	1		0.118769	1
		1.07946	1	1.18712	1		0.0469619	2
		1.15367	1	6.28609	1		-0.167551	11
		1.10214	1	1.07518	1		5.27508	2
		1.30307	1	1.01655	1		2.1789	14
		2.60024	1	1.71344	1		-0.0112589	14
		1.18061	1	1.13643	1		-0.0222139	10
		6.75055	1	1.40789	1		-0.0702173	13
		1.21583	1	1.06843	1		1.17292	1
		1.37074	1	1.30015	1		0.206058	8
		1.19786	1	1.0428	1
		1.99824	2	1.16506	1
		1.20821	2	1.09633	1
		1.19823	2	0.888459	1
		1.20064	2	1.07694	1
		0.934587	2	1.02896	1
		6.57816	2	2.0777	1
		4.77914	2	1.14962	1
		1.16935	2	0.990201	1
		6.72834	2	1.49211	1
		1.14561	2	0.9677	1
		2.54366	2	0.77627	1
		1.40392	2	0.877144	1
				1.2772	1
				0.948446	1
				4.19428	1
				6.22109	1
				1.27458	2
				1.14007	2
				1.24264	2
				1.05823	2
				1.1172	2
				0.8874	2
				0.949274	2
				1.08743	2
				1.11026	2
				0.971688	2
				1.4033	2
				0.709254	2
				1.18438	2
				1.0336	2
				0.851956	2
				1.04938	2
				1.49597	2
				2.85458	2
				1.1656	2
				1.1089	2
				1.38895	2
				1.11686	2
				6.50426	2
				0.888088	2
				0.895715	2
				0.938019	2
				1.15126	2
				6.15974	2

## Sheet: Supplementary Figure S8
	Supplementary Figure S8b			Supplementary Figure S8d
	Number of clusters	Sum of distances			Centroid closes to origin (0,0,0)				Centroid furthest from origin (0,0,0)
	1	2.34533		Bootstrap number	Q1	Q2	Q4		Q1	Q2	Q4
	2	0.899193		1	0.318886	0.123157	0.0759058		0.425919	0.375621	0.248971
	3	0.617387		2	0.329923	0.114509	0.0683576		0.43391	0.393829	0.259909
	4	0.457506		3	0.312273	0.133092	0.0650082		0.445944	0.386321	0.240488
	5	0.374775		4	0.3212	0.109826	0.075457		0.448426	0.399941	0.250602
	6	0.317544		5	0.329744	0.109392	0.0733538		0.456165	0.396792	0.247987
	7	0.277314		6	0.318459	0.115326	0.0671891		0.439904	0.37585	0.243058
	8	0.245362		7	0.328771	0.104868	0.0652386		0.438282	0.388766	0.260152
	9	0.223241		8	0.344156	0.105922	0.0644892		0.444328	0.379156	0.233089
	10	0.20695		9	0.33415	0.119244	0.0651685		0.436535	0.378513	0.248859
				10	0.317687	0.104009	0.0828816		0.434141	0.368539	0.234988
				11	0.338066	0.100452	0.068422		0.444078	0.380065	0.248032
				12	0.347198	0.108465	0.0631884		0.449674	0.392017	0.250582
				13	0.330046	0.104099	0.0671019		0.411761	0.375734	0.256742
				14	0.334144	0.0978704	0.0642696		0.445982	0.390082	0.245636
				15	0.323166	0.107287	0.0673215		0.444281	0.386751	0.249521
				16	0.334698	0.106493	0.0729861		0.431693	0.386733	0.248517
				17	0.34276	0.0929722	0.0685909		0.448237	0.381379	0.229652
				18	0.345138	0.0910127	0.062785		0.434192	0.381773	0.240668
				19	0.32808	0.117299	0.06355		0.448129	0.39433	0.249084
				20	0.334659	0.118786	0.0686485		0.428182	0.364167	0.242135
				21	0.3269	0.107848	0.0754298		0.42161	0.370417	0.245624
				22	0.314447	0.133388	0.0705134		0.444037	0.379768	0.248061
				23	0.334715	0.101436	0.0714812		0.43048	0.384254	0.249555
				24	0.332376	0.129433	0.0713091		0.446373	0.384509	0.249124
				25	0.325968	0.0878688	0.0624571		0.431864	0.376946	0.240486
				26	0.338435	0.113889	0.0695313		0.441187	0.374968	0.241759
				27	0.314897	0.123641	0.0766044		0.445045	0.391973	0.2463
				28	0.345806	0.0735607	0.068955		0.443826	0.388433	0.253456
				29	0.334183	0.116284	0.0712717		0.44954	0.388157	0.240286
				30	0.326241	0.104795	0.0634764		0.425812	0.382712	0.236477
				31	0.326411	0.104256	0.0693387		0.454752	0.388197	0.249195
				32	0.325444	0.140541	0.07606		0.420803	0.375417	0.245795
				33	0.331335	0.127029	0.0787579		0.442027	0.378186	0.248893
				34	0.342178	0.107209	0.071355		0.448329	0.387971	0.24691
				35	0.334807	0.104269	0.0640593		0.463308	0.396581	0.24328
				36	0.3265	0.117369	0.0690947		0.42173	0.37989	0.24501
				37	0.345881	0.0896521	0.0660469		0.442284	0.390062	0.25605
				38	0.342756	0.111125	0.0687068		0.45736	0.401454	0.257727
				39	0.332913	0.0992412	0.0744648		0.431162	0.370038	0.236137
				40	0.342385	0.114683	0.0587132		0.430612	0.385027	0.248573
				41	0.330273	0.117579	0.0680424		0.439506	0.373977	0.242416
				42	0.326645	0.105909	0.068844		0.431485	0.366087	0.244593
				43	0.333207	0.118252	0.0700721		0.418779	0.368799	0.234967
				44	0.334728	0.117146	0.0796709		0.420302	0.371767	0.237795
				45	0.33393	0.125543	0.0779125		0.435709	0.38742	0.240348
				46	0.345	0.13225	0.077248		0.442534	0.387861	0.247768
				47	0.324359	0.110393	0.0651766		0.431295	0.389327	0.241775
				48	0.326516	0.1207	0.0761495		0.433418	0.393954	0.245427
				49	0.336971	0.129108	0.0845315		0.463199	0.411456	0.266313
				50	0.324555	0.100373	0.0654588		0.442082	0.387696	0.268127
				51	0.33655	0.111956	0.0709461		0.466551	0.402528	0.253589
				52	0.335386	0.0983254	0.0677919		0.422446	0.368811	0.241138
				53	0.32684	0.117534	0.0692797		0.434536	0.375028	0.249116
				54	0.346852	0.10685	0.0738794		0.438726	0.384049	0.247791
				55	0.354418	0.114652	0.0638858		0.438107	0.38039	0.245472
				56	0.327375	0.101044	0.0637345		0.437027	0.381915	0.249082
				57	0.327176	0.121516	0.0687636		0.434818	0.389026	0.246376
				58	0.339658	0.0995817	0.0729536		0.444321	0.377531	0.259082
				59	0.33264	0.126196	0.0704102		0.44092	0.381988	0.262845
				60	0.336156	0.0943845	0.070647		0.410124	0.36659	0.233491
				61	0.316005	0.112508	0.0729648		0.432804	0.381059	0.232574
				62	0.324552	0.106604	0.0637497		0.433904	0.372989	0.239814
				63	0.34617	0.119754	0.0674719		0.440389	0.379427	0.245184
				64	0.335644	0.117331	0.0747193		0.412576	0.372155	0.243953
				65	0.323784	0.112164	0.0715922		0.448092	0.396891	0.259717
				66	0.329356	0.09768	0.0688998		0.428303	0.380025	0.251213
				67	0.337401	0.0946892	0.0765933		0.422772	0.374944	0.227266
				68	0.331107	0.119799	0.072052		0.418366	0.378145	0.23476
				69	0.338371	0.103385	0.0648416		0.440845	0.382212	0.239212
				70	0.336829	0.111497	0.0661665		0.444375	0.389433	0.249058
				71	0.341754	0.108333	0.078993		0.437616	0.389269	0.245335
				72	0.350768	0.117437	0.0668555		0.444222	0.381448	0.245681
				73	0.34307	0.0841512	0.0710161		0.431505	0.381186	0.22571
				74	0.337333	0.102721	0.0678517		0.450704	0.397589	0.258996
				75	0.334653	0.105596	0.0755099		0.436947	0.378717	0.246845
				76	0.326043	0.0924892	0.0749734		0.420074	0.366116	0.223106
				77	0.318685	0.11588	0.0732827		0.447124	0.378586	0.237701
				78	0.310959	0.128567	0.0662341		0.426153	0.375272	0.232799
				79	0.337512	0.114084	0.0677748		0.453863	0.399225	0.244627
				80	0.315457	0.143067	0.0753302		0.437236	0.377038	0.254725
				81	0.335418	0.118764	0.0686256		0.443509	0.374191	0.257048
				82	0.33162	0.111807	0.0639468		0.459371	0.397559	0.249183
				83	0.334015	0.112121	0.0666476		0.4433	0.385549	0.247178
				84	0.332465	0.122446	0.0724567		0.439531	0.382734	0.23668
				85	0.337297	0.102399	0.0638643		0.44173	0.378992	0.241306
				86	0.352227	0.130609	0.0814682		0.440863	0.377919	0.248754
				87	0.321148	0.0977554	0.0699086		0.406776	0.366702	0.212092
				88	0.328791	0.12341	0.0679083		0.431215	0.367045	0.251445
				89	0.334144	0.112537	0.0549529		0.451032	0.401716	0.266567
				90	0.349332	0.11024	0.0726885		0.441997	0.384335	0.25351
				91	0.338235	0.105156	0.0691005		0.441766	0.385112	0.247495
				92	0.342657	0.122528	0.0723453		0.441902	0.377598	0.250308
				93	0.339139	0.11295	0.0781699		0.446807	0.388222	0.254365
				94	0.334795	0.103823	0.0727805		0.442213	0.382322	0.241302
				95	0.337976	0.123902	0.0714048		0.430852	0.373858	0.249535
				96	0.334063	0.110536	0.0719738		0.432876	0.385598	0.233637
				97	0.347739	0.108003	0.0624765		0.448033	0.382332	0.251971
				98	0.330492	0.115229	0.0680665		0.450143	0.393283	0.251027
				99	0.339333	0.114988	0.0683044		0.449135	0.389439	0.253825
				100	0.332227	0.129569	0.0644894		0.452829	0.3965	0.255687
				101	0.334381	0.122026	0.0761042		0.443206	0.390061	0.242953
				102	0.320034	0.117571	0.0679736		0.430353	0.366114	0.250074
				103	0.332813	0.112027	0.0685061		0.445367	0.395934	0.235285
				104	0.326202	0.122284	0.0689398		0.461901	0.39381	0.259849
				105	0.315116	0.13532	0.0744967		0.439086	0.389183	0.242959
				106	0.337922	0.115777	0.0706837		0.430833	0.3766	0.25485
				107	0.338064	0.109025	0.0652402		0.447593	0.391666	0.251313
				108	0.32661	0.125403	0.0680553		0.42531	0.373351	0.243418
				109	0.321634	0.113923	0.0670501		0.437566	0.388108	0.246952
				110	0.325882	0.115305	0.0649574		0.43086	0.375067	0.242385
				111	0.328895	0.120263	0.0714949		0.439803	0.378607	0.249788
				112	0.337234	0.0977609	0.0684978		0.452343	0.398137	0.253364
				113	0.332141	0.123681	0.067853		0.439339	0.384755	0.262034
				114	0.337241	0.111039	0.0688368		0.45028	0.39517	0.261973
				115	0.326349	0.126784	0.0740081		0.423234	0.380308	0.260052
				116	0.338477	0.111246	0.0647348		0.453551	0.382753	0.250097
				117	0.313294	0.128261	0.0768119		0.430616	0.389234	0.254923
				118	0.337926	0.10695	0.0751362		0.434281	0.376752	0.229946
				119	0.322814	0.137107	0.0776231		0.441136	0.383498	0.2466
				120	0.344011	0.10817	0.0718693		0.436754	0.395907	0.246209
				121	0.347207	0.113267	0.0674603		0.431827	0.367358	0.251507
				122	0.33103	0.109945	0.0681829		0.449836	0.385162	0.23823
				123	0.343152	0.121322	0.0695953		0.437265	0.390842	0.241517
				124	0.335984	0.110081	0.0700973		0.428604	0.368629	0.244014
				125	0.311938	0.126999	0.0727682		0.444728	0.385778	0.252656
				126	0.346426	0.114708	0.078138		0.437963	0.384437	0.248075
				127	0.329565	0.123969	0.0684782		0.438072	0.381601	0.251155
				128	0.321157	0.12258	0.0625712		0.448776	0.395368	0.247748
				129	0.332055	0.114973	0.0646376		0.432025	0.381277	0.238078
				130	0.32332	0.0927482	0.0663724		0.421991	0.381817	0.22857
				131	0.337731	0.120879	0.0705003		0.446882	0.381385	0.245765
				132	0.326627	0.099156	0.0694288		0.421556	0.371963	0.234442
				133	0.346752	0.103466	0.0657956		0.44996	0.391991	0.256659
				134	0.338283	0.129675	0.0731815		0.434603	0.371653	0.240678
				135	0.335051	0.117776	0.0686649		0.446835	0.385885	0.252531
				136	0.322581	0.120416	0.0690325		0.431478	0.382275	0.245079
				137	0.347009	0.0985108	0.0609211		0.456263	0.397381	0.243645
				138	0.321865	0.11227	0.0753455		0.44442	0.384678	0.244215
				139	0.343553	0.082832	0.0623115		0.449402	0.394731	0.259304
				140	0.328691	0.0925368	0.0674024		0.43454	0.373695	0.245907
				141	0.328741	0.124142	0.0614455		0.425008	0.375582	0.240731
				142	0.344756	0.121087	0.0667048		0.439012	0.374105	0.242986
				143	0.338979	0.0954786	0.0736109		0.438238	0.382297	0.256629
				144	0.328081	0.112196	0.0584015		0.439655	0.37525	0.244844
				145	0.339367	0.103296	0.072128		0.460698	0.396326	0.242236
				146	0.331588	0.108215	0.0629092		0.432338	0.371939	0.254536
				147	0.319483	0.120148	0.0612887		0.440568	0.375977	0.243507
				148	0.338582	0.107029	0.0765977		0.422885	0.383874	0.249484
				149	0.324352	0.109694	0.0654216		0.451376	0.395307	0.260932
				150	0.345321	0.0963437	0.0666734		0.445848	0.390855	0.253612
				151	0.34208	0.0997478	0.0598994		0.435684	0.372964	0.24315
				152	0.342692	0.117272	0.0719456		0.433261	0.377591	0.259565
				153	0.3316	0.110201	0.0668158		0.429975	0.379112	0.240069
				154	0.310113	0.123604	0.0540698		0.443852	0.387171	0.242014
				155	0.340163	0.121714	0.0761408		0.421225	0.373237	0.24735
				156	0.318763	0.128101	0.0573157		0.452497	0.397611	0.256738
				157	0.315232	0.112074	0.0642902		0.442085	0.388645	0.247229
				158	0.309745	0.103208	0.0761443		0.449112	0.394106	0.257359
				159	0.330257	0.11473	0.0663861		0.423308	0.367197	0.239312
				160	0.318558	0.109157	0.0708094		0.452389	0.393587	0.249253
				161	0.33747	0.102638	0.0665031		0.45001	0.396074	0.24507
				162	0.338302	0.108717	0.0612189		0.445484	0.387093	0.243653
				163	0.343576	0.111581	0.0751789		0.427441	0.368816	0.24573
				164	0.317281	0.13594	0.0714938		0.441374	0.384892	0.244565
				165	0.321935	0.117609	0.0755376		0.450533	0.393191	0.25232
				166	0.330987	0.120036	0.070381		0.43767	0.375755	0.253409
				167	0.306896	0.122529	0.0696675		0.446413	0.38236	0.242188
				168	0.329895	0.120653	0.0592392		0.441568	0.384037	0.252131
				169	0.327363	0.0947366	0.0620542		0.4427	0.392738	0.256377
				170	0.315886	0.118489	0.0658815		0.43341	0.372254	0.2413
				171	0.333708	0.111372	0.0605863		0.43916	0.381669	0.236617
				172	0.325354	0.08366	0.0691544		0.431143	0.379602	0.228764
				173	0.348781	0.119414	0.0722407		0.445032	0.384186	0.24514
				174	0.341328	0.104958	0.0749593		0.448206	0.390017	0.243326
				175	0.341541	0.0872302	0.0719576		0.434379	0.386581	0.244081
				176	0.332302	0.114232	0.0737622		0.451622	0.381597	0.253776
				177	0.320977	0.130511	0.0732974		0.453824	0.405435	0.249546
				178	0.34969	0.0935256	0.0689523		0.445734	0.390576	0.255497
				179	0.329316	0.117428	0.0740658		0.447786	0.387553	0.25087
				180	0.336621	0.115955	0.0693896		0.447256	0.391557	0.255748
				181	0.330591	0.11422	0.075679		0.452291	0.392143	0.245812
				182	0.331868	0.120872	0.061665		0.460635	0.398727	0.244159
				183	0.326831	0.108729	0.0722384		0.441287	0.3827	0.24857
				184	0.306578	0.135825	0.0659193		0.445317	0.389403	0.250931
				185	0.32659	0.0998527	0.0626305		0.448763	0.394012	0.247674
				186	0.337864	0.118951	0.0765071		0.454214	0.395016	0.256193
				187	0.331269	0.099288	0.0727903		0.433392	0.390984	0.238876
				188	0.310968	0.116107	0.0700099		0.422826	0.375839	0.241794
				189	0.343234	0.128339	0.0779205		0.438326	0.396524	0.251673
				190	0.328836	0.113629	0.0662679		0.436618	0.376331	0.25465
				191	0.341938	0.116205	0.0667003		0.432183	0.378253	0.249015
				192	0.324086	0.0894869	0.0701932		0.444383	0.386599	0.251587
				193	0.316917	0.130899	0.0698575		0.427148	0.381129	0.244453
				194	0.330101	0.110423	0.067813		0.437839	0.382792	0.257696
				195	0.348952	0.109085	0.0669151		0.446595	0.384579	0.251594
				196	0.320584	0.113598	0.0737802		0.440363	0.387173	0.247043
				197	0.337519	0.0825474	0.0590675		0.433101	0.391792	0.250133
				198	0.34479	0.0990317	0.0810155		0.411012	0.370494	0.231934
				199	0.349778	0.116344	0.0645706		0.448919	0.38956	0.241919
				200	0.353721	0.102293	0.0669069		0.455119	0.400061	0.24725
				201	0.336856	0.0963745	0.0594896		0.41664	0.369134	0.221834
				202	0.322672	0.116599	0.0594511		0.450315	0.378775	0.251025
				203	0.325838	0.110724	0.0613472		0.458594	0.388307	0.241446
				204	0.329677	0.134703	0.0690333		0.4562	0.397721	0.24798
				205	0.347003	0.0905541	0.0727999		0.427288	0.367606	0.228786
				206	0.328522	0.117183	0.0810333		0.448596	0.389872	0.252081
				207	0.327765	0.0853266	0.0671922		0.414197	0.370938	0.233884
				208	0.328185	0.114855	0.0698787		0.44031	0.384676	0.255028
				209	0.317032	0.121461	0.0646487		0.435083	0.383406	0.240926
				210	0.335057	0.125	0.0731025		0.453273	0.393137	0.24647
				211	0.336716	0.130947	0.0787876		0.43239	0.36873	0.244663
				212	0.353069	0.109909	0.0661633		0.446745	0.389875	0.253339
				213	0.342633	0.0934136	0.0658436		0.418591	0.370336	0.232958
				214	0.332752	0.112373	0.0824637		0.436332	0.378787	0.250112
				215	0.323669	0.135169	0.0727359		0.446132	0.388416	0.253173
				216	0.339409	0.0855016	0.0700176		0.434991	0.382943	0.231072
				217	0.337869	0.0912399	0.0721418		0.447934	0.386288	0.260546
				218	0.317531	0.120475	0.067158		0.447618	0.389227	0.254326
				219	0.357273	0.11125	0.0658004		0.455691	0.394038	0.259178
				220	0.336652	0.109217	0.070636		0.45122	0.397635	0.25162
				221	0.327921	0.103623	0.0650292		0.448638	0.390668	0.252048
				222	0.333353	0.117824	0.0711597		0.435777	0.367742	0.24741
				223	0.328249	0.108837	0.0758029		0.433255	0.373305	0.255242
				224	0.333197	0.107335	0.069332		0.423826	0.366857	0.253104
				225	0.337295	0.119107	0.0754846		0.428963	0.384943	0.257497
				226	0.33684	0.113449	0.0686522		0.433166	0.387711	0.230484
				227	0.335419	0.118469	0.0714316		0.432566	0.386157	0.234883
				228	0.340526	0.108494	0.0696884		0.442974	0.390398	0.262741
				229	0.338508	0.116779	0.0757781		0.46182	0.399231	0.251033
				230	0.323948	0.130254	0.072627		0.435783	0.380273	0.240726
				231	0.331943	0.116584	0.0750403		0.447765	0.384975	0.24001
				232	0.33477	0.124115	0.0706234		0.438845	0.369697	0.241569
				233	0.330328	0.117062	0.0754907		0.432859	0.382844	0.238631
				234	0.3472	0.0771118	0.0665128		0.438187	0.380897	0.233944
				235	0.333616	0.103844	0.0677586		0.440923	0.39053	0.261272
				236	0.335943	0.113006	0.0785936		0.444075	0.380266	0.249794
				237	0.34387	0.1035	0.0666859		0.434399	0.38971	0.241741
				238	0.343635	0.124047	0.0720203		0.440904	0.389699	0.267899
				239	0.336725	0.111237	0.062654		0.447964	0.391709	0.269224
				240	0.341087	0.109977	0.0773494		0.439681	0.374129	0.239679
				241	0.318081	0.10085	0.0656147		0.438384	0.374783	0.248899
				242	0.333994	0.0849293	0.0663285		0.446504	0.389567	0.242866
				243	0.323124	0.117827	0.0700834		0.42878	0.385075	0.23611
				244	0.323233	0.101234	0.0685462		0.439452	0.382148	0.240591
				245	0.335755	0.105591	0.0667367		0.448049	0.381177	0.246491
				246	0.327931	0.116526	0.0708508		0.419001	0.356683	0.241844
				247	0.327804	0.100577	0.0657309		0.434009	0.375791	0.253766
				248	0.330397	0.104054	0.0608659		0.431998	0.376471	0.245802
				249	0.310166	0.115511	0.0635628		0.443776	0.390827	0.24328
				250	0.335503	0.106041	0.0657267		0.447957	0.395889	0.237579
				251	0.33252	0.129826	0.0742828		0.445876	0.394125	0.250571
				252	0.329386	0.102333	0.0627034		0.460181	0.398592	0.25509
				253	0.321851	0.109288	0.069147		0.445857	0.382958	0.242646
				254	0.32138	0.116409	0.0668336		0.438012	0.383799	0.243997
				255	0.327291	0.129601	0.0668459		0.448821	0.392368	0.257403
				256	0.331447	0.106833	0.0635313		0.441296	0.385705	0.252385
				257	0.342649	0.0958428	0.06568		0.437178	0.36977	0.243983
				258	0.348009	0.0989719	0.0615592		0.460066	0.397468	0.245714
				259	0.328977	0.123347	0.0667137		0.431676	0.371208	0.251923
				260	0.348294	0.0816312	0.0572047		0.449401	0.390945	0.24174
				261	0.323291	0.105144	0.0678654		0.453679	0.391665	0.251525
				262	0.339177	0.109888	0.0589359		0.435607	0.381428	0.245446
				263	0.333815	0.112627	0.0716864		0.430992	0.386362	0.243957
				264	0.319032	0.129221	0.0628615		0.427549	0.378544	0.240475
				265	0.336611	0.113223	0.0712351		0.45527	0.394786	0.249344
				266	0.334309	0.10742	0.071205		0.436617	0.378925	0.249058
				267	0.334317	0.120229	0.0769792		0.43511	0.379866	0.246882
				268	0.345276	0.0927758	0.0619316		0.445811	0.384836	0.250175
				269	0.350854	0.119841	0.0787445		0.4452	0.391792	0.242563
				270	0.327985	0.119039	0.0710994		0.456022	0.398385	0.263633
				271	0.339813	0.110417	0.0715306		0.439466	0.390956	0.251103
				272	0.33468	0.0964297	0.0703692		0.435184	0.375483	0.230403
				273	0.342457	0.0860868	0.0615686		0.430569	0.383699	0.228418
				274	0.357639	0.106617	0.0665561		0.440847	0.380212	0.242418
				275	0.336267	0.129716	0.0747589		0.441704	0.383016	0.244088
				276	0.334829	0.111192	0.0768314		0.440978	0.381967	0.240575
				277	0.321244	0.142345	0.0734791		0.445568	0.38272	0.256241
				278	0.341419	0.121306	0.0726546		0.440525	0.388229	0.243585
				279	0.336412	0.12234	0.0744826		0.446582	0.383105	0.227575
				280	0.318798	0.122779	0.065994		0.439779	0.387717	0.258
				281	0.330485	0.125663	0.0705392		0.443645	0.379472	0.239729
				282	0.335494	0.108723	0.065964		0.445682	0.384758	0.24553
				283	0.330316	0.113462	0.0773015		0.448321	0.388894	0.253805
				284	0.342015	0.0810624	0.0582563		0.424389	0.381191	0.226377
				285	0.32562	0.125572	0.0689159		0.424495	0.381394	0.246505
				286	0.320008	0.10961	0.060048		0.439971	0.385686	0.251738
				287	0.335328	0.108065	0.0619013		0.435114	0.374104	0.247013
				288	0.332192	0.12702	0.0714382		0.437324	0.377937	0.24947
				289	0.329973	0.115091	0.0746647		0.453558	0.386636	0.235375
				290	0.321663	0.111312	0.075739		0.444552	0.384722	0.253954
				291	0.338717	0.120338	0.0759852		0.441184	0.379525	0.256586
				292	0.330983	0.11905	0.0621629		0.455749	0.401008	0.247265
				293	0.332879	0.123019	0.0660555		0.445513	0.38674	0.243807
				294	0.329881	0.10311	0.0700374		0.425523	0.376719	0.246322
				295	0.326467	0.113822	0.0769127		0.429027	0.383428	0.239866
				296	0.327871	0.126143	0.0766906		0.450678	0.380176	0.248447
				297	0.319333	0.138816	0.0741397		0.438872	0.382341	0.247592
				298	0.33136	0.114765	0.0689737		0.445234	0.387633	0.251706
				299	0.326847	0.11706	0.0702683		0.443319	0.380118	0.252318
				300	0.320973	0.1225	0.0734147		0.441475	0.39206	0.240317
				301	0.31684	0.124682	0.066027		0.435097	0.379238	0.250265
				302	0.339689	0.115423	0.0692063		0.454318	0.386941	0.254946
				303	0.335152	0.104697	0.0668401		0.428377	0.364461	0.245276
				304	0.327679	0.113649	0.0678087		0.436047	0.396594	0.248464
				305	0.324149	0.132726	0.0738185		0.427929	0.383599	0.244996
				306	0.332562	0.103257	0.0681992		0.448843	0.391292	0.247324
				307	0.324459	0.120886	0.06461		0.436965	0.367431	0.24323
				308	0.338769	0.101711	0.0697029		0.442675	0.395135	0.249062
				309	0.335227	0.131274	0.0714156		0.441052	0.385709	0.247046
				310	0.329172	0.131013	0.0764227		0.451589	0.396423	0.246755
				311	0.341396	0.115989	0.0718546		0.450402	0.396359	0.263513
				312	0.320234	0.105188	0.0820305		0.447974	0.381937	0.243337
				313	0.328167	0.118279	0.0711959		0.434414	0.383854	0.241204
				314	0.330256	0.128824	0.0775352		0.43462	0.374127	0.259758
				315	0.34833	0.113371	0.0668399		0.445463	0.379538	0.24624
				316	0.326971	0.116846	0.0804264		0.436857	0.393953	0.252435
				317	0.326927	0.112247	0.0735806		0.445817	0.373086	0.250718
				318	0.336472	0.109375	0.067184		0.442673	0.39294	0.251059
				319	0.348148	0.109343	0.0667492		0.441627	0.375475	0.247829
				320	0.332533	0.0956008	0.0667904		0.452328	0.399327	0.251042
				321	0.339602	0.122616	0.0798593		0.427668	0.377893	0.233429
				322	0.325854	0.128754	0.0729188		0.437055	0.377881	0.243989
				323	0.352534	0.110785	0.0757618		0.449543	0.389552	0.257059
				324	0.324098	0.105462	0.0628632		0.438132	0.385322	0.247688
				325	0.329726	0.105217	0.074192		0.432198	0.381498	0.245574
				326	0.328469	0.0976856	0.0604139		0.444277	0.379994	0.257003
				327	0.336716	0.130947	0.0787876		0.449365	0.389747	0.241889
				328	0.337553	0.116418	0.0683971		0.423708	0.377719	0.238879
				329	0.335004	0.118894	0.0706288		0.42828	0.371646	0.237189
				330	0.333705	0.105147	0.0700731		0.438594	0.371359	0.247098
				331	0.324314	0.110934	0.0782515		0.437179	0.387999	0.243757
				332	0.320329	0.110592	0.0725845		0.447052	0.384444	0.241911
				333	0.331597	0.0902266	0.0717462		0.421117	0.378561	0.217233
				334	0.33904	0.127265	0.0772027		0.441575	0.383878	0.252731
				335	0.335963	0.110743	0.0657175		0.441126	0.393746	0.251536
				336	0.338294	0.112937	0.0735355		0.442166	0.378556	0.238211
				337	0.332336	0.112764	0.0715245		0.429976	0.385503	0.246152
				338	0.335237	0.101293	0.0749944		0.432427	0.385977	0.241004
				339	0.33584	0.11397	0.0703739		0.429455	0.390974	0.251749
				340	0.331771	0.134701	0.0746896		0.45048	0.395045	0.24215
				341	0.341819	0.109595	0.0728448		0.445813	0.390566	0.250979
				342	0.338452	0.112746	0.0765403		0.412897	0.35836	0.217657
				343	0.330989	0.124036	0.0810177		0.448103	0.393072	0.247384
				344	0.324584	0.134426	0.0711114		0.428484	0.38751	0.240246
				345	0.335415	0.111302	0.0718622		0.46308	0.408892	0.262703
				346	0.333461	0.124118	0.0723525		0.434281	0.368118	0.234978
				347	0.325021	0.10914	0.0687974		0.452903	0.391476	0.245706
				348	0.323396	0.119458	0.0700623		0.442762	0.389072	0.244717
				349	0.323275	0.121439	0.0727753		0.438379	0.381944	0.259458
				350	0.326081	0.108791	0.070329		0.449303	0.379418	0.250658
				351	0.319687	0.133551	0.0812624		0.449071	0.386497	0.250427
				352	0.313907	0.112366	0.0658678		0.4365	0.375226	0.237541
				353	0.347757	0.114557	0.0668766		0.443711	0.390221	0.237055
				354	0.329769	0.113089	0.0638804		0.451973	0.392319	0.247195
				355	0.340335	0.117462	0.0704471		0.44475	0.389156	0.255052
				356	0.32572	0.11793	0.0713585		0.44502	0.387448	0.253885
				357	0.342629	0.114708	0.0735959		0.441009	0.3828	0.242459
				358	0.33541	0.116464	0.0829808		0.443308	0.392202	0.250069
				359	0.334384	0.116764	0.0648724		0.433961	0.389935	0.245938
				360	0.323534	0.123883	0.0788427		0.44805	0.388765	0.250776
				361	0.344741	0.100593	0.0589447		0.444944	0.381373	0.24212
				362	0.327891	0.0909038	0.0698407		0.425119	0.369158	0.225251
				363	0.332429	0.107665	0.071314		0.439472	0.375631	0.235174
				364	0.338191	0.113146	0.0755374		0.433684	0.388524	0.251096
				365	0.333782	0.0958517	0.0644289		0.438454	0.385331	0.269273
				366	0.319496	0.109459	0.0749107		0.432971	0.385337	0.252415
				367	0.328093	0.122408	0.0596391		0.437873	0.393686	0.243443
				368	0.326604	0.115184	0.0735075		0.44902	0.388385	0.253831
				369	0.336883	0.110981	0.0668382		0.464786	0.404098	0.251811
				370	0.334998	0.105045	0.0686065		0.433435	0.371212	0.249974
				371	0.347775	0.0921233	0.0680377		0.440504	0.384197	0.244666
				372	0.340327	0.109315	0.0656761		0.440818	0.382735	0.247965
				373	0.330827	0.101422	0.0783906		0.415448	0.368695	0.218143
				374	0.32579	0.128554	0.0773427		0.441851	0.395098	0.253999
				375	0.331461	0.123292	0.0686569		0.44758	0.385427	0.244269
				376	0.311118	0.114495	0.0718359		0.431952	0.383579	0.22911
				377	0.334099	0.107146	0.0721291		0.437239	0.390324	0.258935
				378	0.342066	0.109195	0.0649153		0.444822	0.387799	0.242577
				379	0.340511	0.0971147	0.0647386		0.443608	0.391734	0.263139
				380	0.335122	0.109282	0.0668212		0.446185	0.380168	0.242689
				381	0.323406	0.0993581	0.0649478		0.421108	0.357684	0.218466
				382	0.337307	0.11791	0.0689187		0.440127	0.378651	0.239791
				383	0.321564	0.125816	0.0651752		0.456401	0.390194	0.254258
				384	0.323758	0.116265	0.0716448		0.439981	0.390148	0.243101
				385	0.338113	0.110434	0.0648921		0.435626	0.40134	0.253503
				386	0.346981	0.101779	0.06588		0.449274	0.385081	0.251012
				387	0.334233	0.115093	0.0797353		0.438628	0.379256	0.242654
				388	0.341063	0.101795	0.0659184		0.438761	0.376437	0.247323
				389	0.312154	0.11504	0.0667312		0.436439	0.376205	0.250121
				390	0.345856	0.123829	0.0740301		0.442222	0.37495	0.234316
				391	0.346599	0.103344	0.0662729		0.448646	0.396859	0.25543
				392	0.345536	0.121725	0.0706777		0.446843	0.388404	0.252028
				393	0.320667	0.115713	0.071356		0.436331	0.385186	0.248188
				394	0.334588	0.106555	0.0632667		0.446168	0.386903	0.234952
				395	0.338636	0.115774	0.0678616		0.442147	0.383634	0.25009
				396	0.348542	0.095814	0.0696817		0.420954	0.372631	0.235782
				397	0.341003	0.105311	0.0794551		0.442086	0.381941	0.236432
				398	0.330923	0.101406	0.0657028		0.455878	0.402882	0.255925
				399	0.332837	0.0948193	0.0687114		0.426286	0.37388	0.223644
				400	0.317439	0.127876	0.0829827		0.454087	0.396759	0.249266
				401	0.33225	0.109504	0.074479		0.446806	0.390303	0.250289
				402	0.317445	0.124351	0.0699336		0.455215	0.393566	0.249593
				403	0.351449	0.125444	0.0676759		0.433564	0.386249	0.2432
				404	0.331411	0.112439	0.0713833		0.428433	0.382741	0.263987
				405	0.330025	0.0963408	0.0708806		0.431203	0.37948	0.240019
				406	0.335317	0.115239	0.0731383		0.446632	0.388173	0.250133
				407	0.352053	0.114387	0.0728396		0.438654	0.394243	0.241998
				408	0.296707	0.14314	0.0635821		0.435157	0.383029	0.248231
				409	0.336604	0.117752	0.075944		0.44535	0.379872	0.243022
				410	0.339483	0.10362	0.0736169		0.432405	0.384361	0.258356
				411	0.331519	0.112035	0.0674878		0.454923	0.398438	0.251597
				412	0.340471	0.102839	0.0639362		0.436718	0.398581	0.255126
				413	0.332074	0.118169	0.0753627		0.444429	0.390399	0.245481
				414	0.334668	0.128017	0.0722613		0.457439	0.396229	0.261195
				415	0.334701	0.0982693	0.0536518		0.428427	0.36995	0.254556
				416	0.325777	0.120665	0.0714581		0.441924	0.383467	0.247868
				417	0.336696	0.0809699	0.0636709		0.445125	0.386356	0.253478
				418	0.317554	0.11842	0.0724376		0.429631	0.376625	0.239936
				419	0.321341	0.131207	0.0786643		0.432516	0.385659	0.240123
				420	0.332539	0.132616	0.072491		0.455451	0.385745	0.261328
				421	0.344883	0.0814402	0.0660575		0.439474	0.377764	0.238553
				422	0.337157	0.110314	0.0633649		0.43692	0.387117	0.258482
				423	0.336603	0.0982425	0.0686346		0.43077	0.374976	0.241874
				424	0.34725	0.121804	0.0766653		0.448525	0.387765	0.242635
				425	0.336126	0.113698	0.0616458		0.462178	0.396532	0.248095
				426	0.330399	0.0976093	0.0682281		0.443866	0.377806	0.240865
				427	0.320594	0.125305	0.0676135		0.42515	0.379132	0.251151
				428	0.343292	0.104776	0.0725445		0.433182	0.378531	0.258464
				429	0.330544	0.118284	0.0666039		0.435114	0.383758	0.239771
				430	0.334366	0.122623	0.0730372		0.451666	0.392588	0.25398
				431	0.342961	0.112102	0.068523		0.430038	0.371778	0.248
				432	0.336311	0.091491	0.062404		0.418427	0.369082	0.232106
				433	0.343265	0.110415	0.0728227		0.438371	0.378278	0.252525
				434	0.32658	0.117872	0.0775343		0.429931	0.3841	0.25656
				435	0.313211	0.128899	0.0673004		0.436729	0.389513	0.244727
				436	0.349669	0.125432	0.0790292		0.443776	0.392734	0.260318
				437	0.328308	0.103536	0.0614294		0.422831	0.380853	0.246175
				438	0.321493	0.110066	0.0602271		0.447331	0.385263	0.252144
				439	0.339408	0.121813	0.0688319		0.431551	0.377563	0.236617
				440	0.338847	0.121635	0.0665933		0.422206	0.370558	0.246161
				441	0.332766	0.128668	0.0700227		0.442813	0.385406	0.247082
				442	0.33388	0.101761	0.0710343		0.44802	0.391165	0.250921
				443	0.32935	0.1036	0.0680801		0.427047	0.386891	0.245284
				444	0.324847	0.11454	0.0712659		0.456801	0.398136	0.263019
				445	0.324947	0.121278	0.0786692		0.433202	0.382838	0.252676
				446	0.336411	0.111683	0.0686522		0.423402	0.37747	0.245538
				447	0.333414	0.121426	0.0840462		0.444485	0.385945	0.254708
				448	0.324641	0.125593	0.0700177		0.441043	0.373463	0.239157
				449	0.333741	0.118893	0.0723381		0.452093	0.384531	0.251101
				450	0.329443	0.113563	0.0710935		0.407778	0.351547	0.21061
				451	0.319027	0.129633	0.0679964		0.441897	0.382808	0.243721
				452	0.322911	0.107175	0.0696356		0.437607	0.380615	0.254215
				453	0.324412	0.113674	0.0625633		0.419723	0.369274	0.235548
				454	0.328766	0.123627	0.0686885		0.438623	0.382656	0.249127
				455	0.332752	0.139631	0.0814764		0.433624	0.386004	0.236586
				456	0.322188	0.112751	0.0696444		0.445438	0.38193	0.254427
				457	0.337707	0.128775	0.0789299		0.44556	0.390212	0.255282
				458	0.342765	0.115771	0.0752745		0.43486	0.396324	0.247352
				459	0.329397	0.121474	0.0680321		0.431446	0.383633	0.25242
				460	0.331446	0.114599	0.0677484		0.441216	0.393031	0.251634
				461	0.332111	0.126683	0.079604		0.440589	0.384613	0.247513
				462	0.337881	0.0981738	0.0656386		0.443668	0.38972	0.252463
				463	0.313868	0.10721	0.0591459		0.440952	0.378958	0.258026
				464	0.337666	0.118584	0.0668527		0.451022	0.38136	0.236251
				465	0.326435	0.110288	0.0610548		0.448754	0.391739	0.258543
				466	0.324859	0.118137	0.0707543		0.430882	0.373825	0.231921
				467	0.343409	0.105034	0.0734649		0.452316	0.395967	0.261842
				468	0.339586	0.116335	0.0709309		0.431902	0.374249	0.257693
				469	0.319948	0.108829	0.0684059		0.433016	0.378143	0.23357
				470	0.336939	0.0912199	0.0680198		0.41853	0.372483	0.217259
				471	0.330172	0.110165	0.0734038		0.434919	0.380971	0.25184
				472	0.318335	0.123277	0.0659061		0.452236	0.398405	0.252135
				473	0.31934	0.102467	0.0684		0.438433	0.385025	0.239087
				474	0.320463	0.106571	0.0689295		0.447182	0.394089	0.249934
				475	0.338641	0.123223	0.0655824		0.444878	0.385776	0.235325
				476	0.298089	0.121723	0.0701195		0.449915	0.396538	0.256176
				477	0.342258	0.124032	0.0755901		0.430021	0.387578	0.252205
				478	0.329341	0.10147	0.0664886		0.440476	0.382263	0.243702
				479	0.332203	0.113834	0.07239		0.433464	0.379714	0.24583
				480	0.335264	0.107957	0.0688885		0.437048	0.387222	0.244509
				481	0.327429	0.122934	0.0700178		0.452863	0.399254	0.247082
				482	0.336969	0.116657	0.059451		0.431171	0.362836	0.241617
				483	0.3335	0.10152	0.0728016		0.429978	0.38713	0.249956
				484	0.332495	0.109149	0.0605175		0.448919	0.393248	0.249292
				485	0.331507	0.106318	0.0755018		0.449217	0.396269	0.249839
				486	0.342792	0.105515	0.0704164		0.406258	0.361423	0.213764
				487	0.338458	0.135042	0.0820187		0.466389	0.407327	0.24521
				488	0.331423	0.112112	0.0648465		0.433719	0.377454	0.239072
				489	0.338644	0.107052	0.0807166		0.425555	0.369125	0.249507
				490	0.334779	0.134049	0.0906596		0.46085	0.400594	0.25328
				491	0.319257	0.127541	0.0593182		0.453339	0.402203	0.253937
				492	0.328946	0.123327	0.0824243		0.428426	0.375691	0.251472
				493	0.338914	0.119285	0.0683646		0.427507	0.372556	0.247595
				494	0.328648	0.111227	0.0622409		0.450739	0.382698	0.253268
				495	0.324596	0.132495	0.0699138		0.446974	0.387529	0.256102
				496	0.327745	0.121348	0.0791257		0.44479	0.389043	0.257795
				497	0.341129	0.105264	0.070377		0.450243	0.39444	0.242577
				498	0.332443	0.110481	0.0739173		0.447239	0.388603	0.252825
				499	0.331476	0.10949	0.0781292		0.446413	0.382599	0.248026
				500	0.325684	0.127843	0.0709505		0.434548	0.373872	0.245266
				501	0.321089	0.133285	0.0743427		0.438307	0.38265	0.244559
				502	0.322244	0.124147	0.0771875		0.440356	0.38568	0.23847
				503	0.357808	0.0975955	0.0623643		0.434638	0.379246	0.248189
				504	0.338268	0.119348	0.0676915		0.432025	0.381277	0.238078
				505	0.317602	0.103943	0.0688544		0.441424	0.384939	0.257
				506	0.33567	0.0934685	0.0634007		0.446058	0.390377	0.258772
				507	0.32763	0.107803	0.0722667		0.428834	0.380144	0.235777
				508	0.329959	0.10585	0.0788953		0.440709	0.380972	0.253851
				509	0.326161	0.124203	0.0750874		0.434951	0.374475	0.243997
				510	0.344131	0.113361	0.0631961		0.455898	0.394929	0.253948
				511	0.337428	0.0975012	0.0663775		0.425767	0.3779	0.232412
				512	0.33263	0.100937	0.0640243		0.457479	0.389451	0.246395
				513	0.320317	0.12997	0.0686426		0.440936	0.383163	0.256367
				514	0.316055	0.100574	0.0750487		0.442116	0.38548	0.246824
				515	0.322133	0.11917	0.0560918		0.434604	0.375355	0.240609
				516	0.341397	0.122452	0.0787786		0.449113	0.395017	0.244749
				517	0.338744	0.12426	0.0692891		0.438652	0.374167	0.249505
				518	0.33466	0.107843	0.0626972		0.449576	0.39478	0.248987
				519	0.32911	0.115684	0.0644019		0.440737	0.378084	0.249671
				520	0.331863	0.119321	0.0672226		0.430274	0.388615	0.251656
				521	0.339832	0.127589	0.0752821		0.45186	0.394224	0.241002
				522	0.335673	0.112295	0.0607169		0.438131	0.374443	0.25331
				523	0.3084	0.133011	0.0694548		0.438843	0.388314	0.251686
				524	0.343795	0.10894	0.0697612		0.445034	0.384738	0.252703
				525	0.329179	0.0959594	0.0675822		0.443273	0.382301	0.259115
				526	0.328534	0.116273	0.0647356		0.433203	0.375629	0.246972
				527	0.326685	0.109878	0.0627408		0.448659	0.392343	0.243369
				528	0.347078	0.108381	0.0651053		0.450388	0.392815	0.251804
				529	0.321576	0.102869	0.0688193		0.442211	0.380762	0.250482
				530	0.328045	0.126286	0.0747653		0.439585	0.380385	0.255474
				531	0.330888	0.116158	0.0704425		0.449625	0.394236	0.258141
				532	0.346412	0.105244	0.0593008		0.429158	0.366622	0.247031
				533	0.334009	0.11582	0.0647061		0.418665	0.370451	0.241041
				534	0.327387	0.126264	0.0688645		0.449396	0.397918	0.249276
				535	0.333708	0.123267	0.0733323		0.435385	0.382082	0.237714
				536	0.349248	0.115272	0.0720698		0.451409	0.39352	0.246921
				537	0.31951	0.100667	0.0604132		0.446007	0.386963	0.257102
				538	0.334903	0.116966	0.0655274		0.445927	0.38476	0.247932
				539	0.334285	0.1148	0.0715645		0.442226	0.385248	0.248883
				540	0.325332	0.125549	0.0739626		0.440053	0.373631	0.245305
				541	0.316454	0.130381	0.073222		0.442133	0.381794	0.256981
				542	0.319566	0.125624	0.0636963		0.433071	0.386553	0.238685
				543	0.330028	0.113568	0.070859		0.42747	0.385783	0.254932
				544	0.322007	0.102113	0.0661011		0.443908	0.380959	0.248056
				545	0.340557	0.105685	0.071069		0.452659	0.396725	0.262944
				546	0.339579	0.109778	0.0719005		0.458949	0.400409	0.25463
				547	0.328753	0.124545	0.0650417		0.428365	0.383058	0.233841
				548	0.328261	0.134216	0.0684249		0.439539	0.379286	0.251033
				549	0.340938	0.133306	0.0772579		0.448496	0.389806	0.267485
				550	0.334224	0.115583	0.0722591		0.450497	0.392101	0.243473
				551	0.339484	0.102426	0.0609375		0.453935	0.397471	0.240485
				552	0.351687	0.109057	0.0660854		0.44608	0.386297	0.235139
				553	0.341862	0.101254	0.0630072		0.453302	0.392495	0.242522
				554	0.342936	0.121109	0.0747433		0.450534	0.393921	0.258187
				555	0.328101	0.121559	0.0718286		0.44778	0.390902	0.265151
				556	0.357539	0.119747	0.0722263		0.443639	0.386926	0.247745
				557	0.346931	0.0991367	0.0667478		0.447645	0.384019	0.247143
				558	0.330824	0.101073	0.0669736		0.431364	0.394275	0.240255
				559	0.331602	0.12455	0.0764803		0.445356	0.387994	0.238462
				560	0.324925	0.106697	0.0659255		0.447625	0.386534	0.245327
				561	0.332131	0.110833	0.0649504		0.458679	0.404955	0.259489
				562	0.349682	0.105332	0.0647705		0.456834	0.396956	0.262939
				563	0.324175	0.125367	0.0697234		0.441273	0.395152	0.247329
				564	0.339478	0.114589	0.0695312		0.433564	0.375091	0.248805
				565	0.332661	0.123653	0.0626639		0.431107	0.371884	0.233609
				566	0.344265	0.108526	0.0695224		0.439244	0.381639	0.256656
				567	0.337267	0.0937372	0.065558		0.424258	0.375687	0.226383
				568	0.326052	0.105712	0.0621854		0.444469	0.384433	0.254943
				569	0.343571	0.0831346	0.0663825		0.439808	0.377961	0.24712
				570	0.332169	0.116091	0.0662256		0.420143	0.374215	0.238678
				571	0.335342	0.110305	0.0614575		0.449817	0.394695	0.25403
				572	0.343631	0.114383	0.0655902		0.444974	0.385295	0.244333
				573	0.337352	0.109459	0.0648364		0.437698	0.377303	0.25305
				574	0.333382	0.120471	0.068725		0.451981	0.392542	0.255151
				575	0.318199	0.127523	0.0769164		0.437146	0.37766	0.2567
				576	0.320706	0.117415	0.0652867		0.451134	0.387376	0.253572
				577	0.33135	0.112528	0.0687865		0.437066	0.376654	0.25328
				578	0.329781	0.122614	0.0662054		0.429845	0.370146	0.243914
				579	0.34285	0.114329	0.0775003		0.427996	0.390856	0.244265
				580	0.332137	0.103375	0.0661913		0.416223	0.367381	0.244907
				581	0.34208	0.114532	0.064921		0.447092	0.382968	0.241385
				582	0.321845	0.112139	0.0696025		0.430245	0.381626	0.248441
				583	0.322824	0.131826	0.0714749		0.441291	0.380686	0.232509
				584	0.333615	0.102774	0.0750156		0.426144	0.372102	0.228997
				585	0.334434	0.0918496	0.0606485		0.443562	0.386013	0.246335
				586	0.331721	0.116046	0.0733743		0.449134	0.384499	0.245287
				587	0.343699	0.107134	0.0616847		0.454241	0.400351	0.247185
				588	0.332183	0.101237	0.071125		0.421057	0.385386	0.21537
				589	0.332698	0.113817	0.0794882		0.413391	0.367461	0.247289
				590	0.314551	0.124163	0.063229		0.438213	0.376478	0.241488
				591	0.326724	0.108349	0.0648267		0.440331	0.383398	0.246723
				592	0.333887	0.117483	0.0645837		0.447323	0.389361	0.238786
				593	0.328213	0.113722	0.0645976		0.427176	0.376414	0.233605
				594	0.348985	0.111121	0.0640375		0.427953	0.380946	0.247403
				595	0.331399	0.106205	0.061415		0.448215	0.385957	0.254885
				596	0.352148	0.0967705	0.074008		0.412279	0.364563	0.230188
				597	0.347737	0.132033	0.0787566		0.443637	0.38381	0.250425
				598	0.319203	0.12392	0.0736813		0.413434	0.365077	0.239874
				599	0.342329	0.128338	0.0734642		0.446698	0.385294	0.258227
				600	0.319597	0.118087	0.06602		0.44665	0.395147	0.255472
				601	0.328569	0.100759	0.060115		0.443815	0.389508	0.256968
				602	0.337419	0.127897	0.06549		0.45702	0.397786	0.255182
				603	0.340552	0.110952	0.0745907		0.414237	0.36562	0.243115
				604	0.33518	0.0934967	0.0700945		0.428651	0.373108	0.239319
				605	0.330001	0.128017	0.0724935		0.438485	0.377887	0.237106
				606	0.3376	0.098615	0.0674172		0.413389	0.36517	0.227003
				607	0.327958	0.105121	0.0645947		0.428443	0.371394	0.247395
				608	0.344339	0.0879402	0.0634537		0.45075	0.394806	0.257411
				609	0.323107	0.116789	0.0631854		0.448301	0.389088	0.234635
				610	0.334548	0.122382	0.0702684		0.440542	0.383662	0.257349
				611	0.336667	0.115155	0.0667161		0.441689	0.389926	0.247218
				612	0.334759	0.13379	0.0791915		0.434161	0.381458	0.247714
				613	0.317203	0.113994	0.0672376		0.458038	0.404509	0.255204
				614	0.331611	0.10921	0.0676668		0.439457	0.381575	0.246551
				615	0.330363	0.116786	0.0709732		0.432488	0.380576	0.246957
				616	0.329894	0.127823	0.0783051		0.445117	0.391647	0.248831
				617	0.329736	0.108459	0.0776318		0.434365	0.375491	0.243663
				618	0.331732	0.117882	0.0669946		0.426078	0.368022	0.259375
				619	0.331864	0.111234	0.0760169		0.43562	0.38386	0.245342
				620	0.344719	0.108979	0.0651304		0.435848	0.391737	0.243545
				621	0.333748	0.108322	0.0806188		0.428545	0.373295	0.247834
				622	0.314091	0.112157	0.0596052		0.431445	0.373133	0.257766
				623	0.315422	0.112724	0.0735205		0.426956	0.375472	0.25326
				624	0.337829	0.110996	0.0692341		0.441148	0.378151	0.241774
				625	0.338512	0.120886	0.0633745		0.437173	0.377326	0.252835
				626	0.317483	0.109167	0.0700358		0.450802	0.395627	0.250676
				627	0.315466	0.125121	0.0741701		0.416764	0.369836	0.243699
				628	0.318505	0.118239	0.0672671		0.439253	0.383192	0.253574
				629	0.350435	0.118279	0.0743372		0.435925	0.376627	0.231174
				630	0.329893	0.105859	0.0488632		0.428635	0.381318	0.240303
				631	0.320514	0.127459	0.0676956		0.444881	0.388342	0.24831
				632	0.335079	0.0932523	0.0719598		0.42635	0.384391	0.224647
				633	0.305748	0.138236	0.0653982		0.429949	0.380546	0.235353
				634	0.336021	0.111706	0.0705708		0.435367	0.387498	0.235823
				635	0.315503	0.1206	0.0652677		0.446075	0.385359	0.249813
				636	0.323915	0.124354	0.0705072		0.444241	0.377195	0.244317
				637	0.336091	0.1242	0.0704056		0.445753	0.382756	0.24464
				638	0.325933	0.121661	0.0764673		0.447189	0.384882	0.228802
				639	0.347947	0.0983993	0.0696581		0.416339	0.365679	0.227565
				640	0.328304	0.11138	0.0612044		0.427134	0.368335	0.244069
				641	0.323015	0.120099	0.0701274		0.440068	0.377325	0.251505
				642	0.328425	0.115746	0.0553273		0.439095	0.387594	0.24861
				643	0.331748	0.120334	0.0691292		0.435492	0.391491	0.241159
				644	0.325453	0.118352	0.0666208		0.427179	0.380854	0.250822
				645	0.342462	0.119315	0.0727065		0.44231	0.38376	0.245636
				646	0.345417	0.107154	0.0657787		0.447279	0.389892	0.250911
				647	0.329159	0.109295	0.0771875		0.440929	0.382104	0.250762
				648	0.326354	0.104325	0.0714457		0.441499	0.383276	0.243031
				649	0.343504	0.113203	0.073419		0.435894	0.37603	0.238371
				650	0.3516	0.103441	0.0690881		0.452819	0.394103	0.248023
				651	0.32949	0.122346	0.0706668		0.436209	0.372618	0.244074
				652	0.337168	0.118126	0.072963		0.446029	0.383983	0.251529
				653	0.338135	0.0987935	0.0660154		0.455373	0.404697	0.246932
				654	0.323948	0.0854531	0.0697991		0.444777	0.384697	0.254064
				655	0.333382	0.0968917	0.0713229		0.446596	0.38269	0.235171
				656	0.347323	0.103463	0.0794406		0.430336	0.382862	0.236167
				657	0.341577	0.101017	0.0699499		0.443538	0.383901	0.246267
				658	0.334876	0.109023	0.0693596		0.442047	0.381081	0.249719
				659	0.333386	0.124087	0.0641462		0.450982	0.39754	0.250395
				660	0.34866	0.122729	0.0773496		0.436657	0.374027	0.257636
				661	0.325841	0.108958	0.0537907		0.448637	0.387689	0.245483
				662	0.332631	0.125632	0.0685732		0.426543	0.365317	0.241631
				663	0.322408	0.119944	0.0750095		0.455342	0.388029	0.233302
				664	0.338182	0.0944781	0.0668185		0.415663	0.357839	0.225849
				665	0.331719	0.112317	0.0699767		0.42912	0.364488	0.238557
				666	0.348635	0.124102	0.0655831		0.441034	0.386312	0.245152
				667	0.335088	0.116978	0.0666788		0.43688	0.390415	0.246539
				668	0.333914	0.110139	0.064599		0.439213	0.370803	0.237887
				669	0.332999	0.104423	0.0654037		0.447133	0.396821	0.258839
				670	0.324801	0.125307	0.0700817		0.448765	0.383223	0.250106
				671	0.318365	0.115257	0.068048		0.436735	0.395668	0.249959
				672	0.337367	0.112638	0.069872		0.441013	0.393295	0.260456
				673	0.319192	0.115115	0.0694581		0.431298	0.37085	0.245546
				674	0.32258	0.126617	0.0705327		0.44974	0.377449	0.239618
				675	0.334557	0.109579	0.0672946		0.436577	0.380293	0.234379
				676	0.326651	0.11609	0.0674966		0.429113	0.383731	0.241992
				677	0.320369	0.122375	0.0626986		0.454357	0.403048	0.25104
				678	0.319002	0.110338	0.0696817		0.424262	0.38045	0.242525
				679	0.328266	0.121674	0.0713718		0.45587	0.393044	0.253898
				680	0.326643	0.12542	0.0754053		0.455475	0.402061	0.256019
				681	0.329228	0.121438	0.0716641		0.452241	0.396904	0.255785
				682	0.32967	0.11446	0.0672437		0.438938	0.380255	0.249802
				683	0.325344	0.112821	0.059501		0.424553	0.379241	0.246784
				684	0.332473	0.12785	0.069103		0.43342	0.382143	0.244463
				685	0.31997	0.117685	0.075882		0.449513	0.393382	0.239009
				686	0.341156	0.11792	0.0585054		0.448965	0.384763	0.249785
				687	0.321181	0.124319	0.0697513		0.430731	0.382628	0.251174
				688	0.330676	0.131033	0.0799346		0.441164	0.379581	0.256625
				689	0.341844	0.119209	0.0721299		0.453213	0.39955	0.243872
				690	0.343295	0.104384	0.0727843		0.446235	0.378382	0.241053
				691	0.347233	0.105213	0.0755199		0.44312	0.391011	0.250338
				692	0.325877	0.106598	0.0586398		0.444005	0.377956	0.244502
				693	0.32942	0.126041	0.0642907		0.426703	0.366421	0.253315
				694	0.333669	0.122126	0.0751066		0.427711	0.378194	0.245447
				695	0.332034	0.127029	0.0759878		0.444881	0.390494	0.241413
				696	0.33286	0.0951154	0.066789		0.426611	0.371771	0.222488
				697	0.337623	0.112584	0.0702561		0.45396	0.396193	0.254488
				698	0.31723	0.135227	0.0692027		0.43636	0.38151	0.250932
				699	0.342118	0.101513	0.0690297		0.440099	0.392879	0.258426
				700	0.328256	0.109768	0.0709767		0.434749	0.380266	0.246124
				701	0.330341	0.132616	0.0740074		0.443402	0.387601	0.24269
				702	0.325623	0.121514	0.0678569		0.446358	0.386523	0.248843
				703	0.317774	0.128788	0.0710275		0.456979	0.396655	0.232923
				704	0.332555	0.109658	0.0630717		0.456714	0.396875	0.248329
				705	0.327517	0.0991665	0.0701737		0.444802	0.382366	0.245936
				706	0.324546	0.123374	0.0669308		0.43221	0.39392	0.245075
				707	0.316582	0.117571	0.0629469		0.441307	0.37248	0.25861
				708	0.341228	0.130433	0.073679		0.448067	0.397061	0.261412
				709	0.32848	0.117106	0.0776689		0.420707	0.368054	0.237251
				710	0.333666	0.110391	0.0723452		0.447777	0.399675	0.258101
				711	0.34283	0.116035	0.0651223		0.415814	0.373595	0.239348
				712	0.337984	0.110064	0.0759008		0.453348	0.383425	0.249433
				713	0.337789	0.117338	0.0692939		0.442781	0.377896	0.263658
				714	0.337823	0.102301	0.0643871		0.442598	0.396523	0.249942
				715	0.322376	0.123667	0.0730719		0.430369	0.387707	0.25169
				716	0.342476	0.118687	0.0771501		0.458157	0.393338	0.252165
				717	0.307907	0.130074	0.0715282		0.444706	0.386451	0.247963
				718	0.344271	0.123766	0.0756371		0.437883	0.393231	0.250771
				719	0.331122	0.121485	0.0749401		0.4535	0.395619	0.26624
				720	0.321296	0.117567	0.0926969		0.433237	0.386028	0.244241
				721	0.341584	0.126733	0.0740042		0.425183	0.375409	0.24111
				722	0.332047	0.11432	0.0689048		0.411199	0.357821	0.22267
				723	0.325749	0.105096	0.0656166		0.448233	0.378913	0.241108
				724	0.337898	0.104621	0.0665684		0.434335	0.386346	0.242549
				725	0.317883	0.121825	0.066262		0.449698	0.388219	0.233667
				726	0.332342	0.122118	0.0691725		0.451543	0.392859	0.238256
				727	0.337865	0.117251	0.0603708		0.453898	0.394864	0.244469
				728	0.341529	0.105004	0.0744316		0.434548	0.373872	0.245266
				729	0.341659	0.0944305	0.0737125		0.424018	0.362803	0.229145
				730	0.327826	0.115516	0.0694361		0.439504	0.387703	0.25805
				731	0.340762	0.108567	0.0767848		0.42123	0.381303	0.244056
				732	0.340776	0.111619	0.0781878		0.441762	0.37772	0.233229
				733	0.341343	0.119221	0.067636		0.43393	0.384527	0.256228
				734	0.313038	0.130677	0.069728		0.439857	0.371968	0.246781
				735	0.335831	0.110645	0.0694061		0.433005	0.38748	0.246757
				736	0.327762	0.119092	0.0748685		0.422279	0.374804	0.237543
				737	0.332928	0.119535	0.0627331		0.440396	0.374223	0.23926
				738	0.318576	0.133609	0.0718871		0.429522	0.385919	0.234753
				739	0.326785	0.0989168	0.0630363		0.445121	0.387104	0.251627
				740	0.321248	0.118899	0.0736017		0.434595	0.378152	0.23731
				741	0.329735	0.129483	0.0673824		0.443695	0.380001	0.23705
				742	0.318357	0.125863	0.0719047		0.446212	0.386047	0.250414
				743	0.340271	0.130069	0.0653531		0.431253	0.376148	0.23335
				744	0.317999	0.122097	0.0723023		0.449418	0.389585	0.251071
				745	0.334508	0.107925	0.0680914		0.433872	0.38318	0.238117
				746	0.335384	0.116897	0.0704975		0.446379	0.384277	0.247062
				747	0.33557	0.0959642	0.0682247		0.447856	0.386851	0.242362
				748	0.336743	0.126296	0.0706735		0.449923	0.393985	0.247099
				749	0.317188	0.126256	0.0725817		0.433328	0.371947	0.238426
				750	0.324928	0.126615	0.0738715		0.431979	0.382313	0.25293
				751	0.327059	0.122832	0.0691158		0.440727	0.36982	0.241314
				752	0.322498	0.119041	0.0787243		0.444579	0.382712	0.24904
				753	0.336412	0.12234	0.0744826		0.442111	0.371067	0.23918
				754	0.343886	0.109	0.0661091		0.450806	0.395229	0.247593
				755	0.342948	0.116095	0.0749622		0.438524	0.37655	0.253831
				756	0.332042	0.111991	0.0715089		0.443289	0.385938	0.25467
				757	0.318854	0.129825	0.0746003		0.433481	0.384497	0.239716
				758	0.317098	0.114134	0.0672922		0.437754	0.394133	0.242013
				759	0.318392	0.119964	0.0670107		0.450666	0.395177	0.243461
				760	0.323956	0.135227	0.0759911		0.449074	0.38567	0.237014
				761	0.335014	0.122075	0.0705833		0.437002	0.370897	0.255314
				762	0.321709	0.140138	0.070811		0.433522	0.388426	0.240397
				763	0.352534	0.110785	0.0757618		0.432268	0.369647	0.247322
				764	0.334166	0.113416	0.0699268		0.436131	0.376825	0.236093
				765	0.310079	0.136049	0.0678361		0.434872	0.392834	0.246812
				766	0.328315	0.114902	0.0695516		0.435586	0.376292	0.245991
				767	0.328595	0.131471	0.0759121		0.437524	0.385409	0.241053
				768	0.334183	0.115016	0.0678218		0.446179	0.392934	0.255746
				769	0.328453	0.123322	0.0668003		0.454045	0.397711	0.257909
				770	0.329528	0.101182	0.0649624		0.448983	0.396928	0.254761
				771	0.334674	0.12828	0.0742373		0.436459	0.388722	0.250036
				772	0.317402	0.118163	0.0765951		0.442914	0.389091	0.252606
				773	0.341591	0.117153	0.0608386		0.44979	0.389492	0.247362
				774	0.339818	0.115155	0.0692879		0.446648	0.381286	0.251401
				775	0.347901	0.0987645	0.0700042		0.439869	0.376031	0.242367
				776	0.324401	0.115223	0.071444		0.449663	0.396059	0.254248
				777	0.340558	0.117909	0.0794116		0.449771	0.388413	0.254313
				778	0.323915	0.117989	0.0718162		0.438383	0.393102	0.252671
				779	0.334575	0.103861	0.072422		0.431179	0.371401	0.247177
				780	0.320028	0.115311	0.0707147		0.441204	0.374729	0.25441
				781	0.335066	0.0928776	0.0745695		0.452169	0.389081	0.250739
				782	0.323146	0.128089	0.0676997		0.43161	0.382639	0.246204
				783	0.33442	0.105591	0.0670844		0.451142	0.395963	0.259701
				784	0.331171	0.114179	0.0698455		0.448723	0.388513	0.253213
				785	0.3368	0.110377	0.0677692		0.423172	0.375943	0.249497
				786	0.340459	0.0970131	0.0745038		0.419872	0.375799	0.238151
				787	0.338919	0.121235	0.0772069		0.448017	0.384012	0.248299
				788	0.326582	0.079158	0.0640075		0.448578	0.393564	0.25754
				789	0.346818	0.121235	0.076612		0.424329	0.375224	0.243904
				790	0.312631	0.0911677	0.0757322		0.445341	0.384068	0.2437
				791	0.321937	0.118239	0.0623494		0.448567	0.390192	0.235607
				792	0.332748	0.100415	0.0688278		0.439484	0.386497	0.24209
				793	0.329795	0.105449	0.0692696		0.435632	0.382913	0.24639
				794	0.326523	0.106017	0.0677189		0.43898	0.384411	0.250835
				795	0.33475	0.116442	0.0732948		0.432866	0.3761	0.241736
				796	0.334125	0.123996	0.0636469		0.448247	0.389792	0.24975
				797	0.347553	0.114632	0.0750832		0.432408	0.380692	0.239604
				798	0.327934	0.105448	0.0661119		0.451164	0.391652	0.257199
				799	0.32422	0.108806	0.0729747		0.442472	0.383107	0.252684
				800	0.330554	0.119482	0.0740048		0.454088	0.382402	0.244889
				801	0.334559	0.123902	0.0673169		0.437634	0.373829	0.23121
				802	0.335932	0.113718	0.0691288		0.456659	0.400719	0.262027
				803	0.334987	0.112789	0.0606416		0.452841	0.400122	0.258684
				804	0.329919	0.121709	0.0758655		0.469872	0.419972	0.25294
				805	0.329867	0.111986	0.0620413		0.435671	0.393722	0.246761
				806	0.340683	0.106861	0.0708281		0.455622	0.394293	0.258311
				807	0.338881	0.107138	0.0648225		0.460331	0.40299	0.255513
				808	0.334017	0.096897	0.0684173		0.419291	0.368284	0.242662
				809	0.330671	0.10517	0.0641127		0.443443	0.386497	0.256475
				810	0.327208	0.120602	0.0765681		0.446227	0.388252	0.237967
				811	0.321761	0.109279	0.0701224		0.437645	0.376383	0.243248
				812	0.336109	0.101457	0.0693247		0.432346	0.380107	0.244438
				813	0.323474	0.109751	0.0681239		0.433577	0.373894	0.244748
				814	0.323307	0.114252	0.0695882		0.460775	0.401984	0.257967
				815	0.329336	0.136225	0.072237		0.434366	0.390834	0.247426
				816	0.346892	0.118437	0.0726846		0.441539	0.384263	0.249779
				817	0.325032	0.125626	0.0670566		0.44308	0.394464	0.251158
				818	0.326854	0.106111	0.0723636		0.446583	0.395086	0.258722
				819	0.325446	0.110097	0.0791748		0.442046	0.375813	0.249804
				820	0.326728	0.114315	0.0727149		0.428364	0.374832	0.239847
				821	0.320387	0.132706	0.0624766		0.436138	0.379402	0.232777
				822	0.331555	0.106406	0.0605914		0.437172	0.373474	0.241238
				823	0.335955	0.129664	0.0723846		0.446242	0.382882	0.245315
				824	0.328789	0.119098	0.0724508		0.442823	0.387123	0.255288
				825	0.347385	0.107463	0.0758785		0.435534	0.380497	0.241252
				826	0.316967	0.113871	0.0725113		0.442152	0.383402	0.233213
				827	0.326769	0.11363	0.074189		0.432101	0.376001	0.250965
				828	0.329595	0.118678	0.0578092		0.445748	0.383039	0.239612
				829	0.306468	0.104575	0.0699669		0.440871	0.383015	0.244331
				830	0.314962	0.111472	0.0770969		0.440532	0.3937	0.245658
				831	0.350103	0.0951353	0.0709645		0.403065	0.361103	0.231729
				832	0.345257	0.105322	0.0747604		0.440504	0.385311	0.262336
				833	0.332385	0.113335	0.0755445		0.442399	0.380382	0.251848
				834	0.32151	0.123417	0.0708992		0.432922	0.391058	0.248548
				835	0.332351	0.124754	0.0699264		0.438269	0.375158	0.246636
				836	0.331494	0.105811	0.0669911		0.447749	0.390457	0.239028
				837	0.33987	0.0935703	0.0657074		0.439747	0.397373	0.260769
				838	0.340177	0.128976	0.0687666		0.453992	0.389501	0.257814
				839	0.340226	0.118846	0.074147		0.451684	0.403919	0.252024
				840	0.342464	0.0908537	0.0719794		0.415453	0.375467	0.236279
				841	0.327565	0.106598	0.0667103		0.439369	0.387878	0.244021
				842	0.324291	0.122588	0.0571776		0.449671	0.388336	0.245806
				843	0.33866	0.108862	0.056918		0.437477	0.388874	0.246397
				844	0.333603	0.0867126	0.0674279		0.44035	0.376258	0.250563
				845	0.347095	0.101037	0.0624547		0.438728	0.382171	0.242595
				846	0.324439	0.117918	0.0561866		0.44733	0.394615	0.247491
				847	0.352233	0.124225	0.0769277		0.445355	0.393006	0.264825
				848	0.338589	0.118939	0.0726669		0.433771	0.376521	0.253927
				849	0.33386	0.112035	0.0682976		0.419105	0.381833	0.241153
				850	0.335599	0.0920103	0.0664124		0.430757	0.387837	0.235136
				851	0.322499	0.116734	0.0634971		0.439477	0.372808	0.254803
				852	0.333307	0.11716	0.069133		0.422645	0.360527	0.250303
				853	0.325068	0.122987	0.0707346		0.442989	0.380369	0.247414
				854	0.324695	0.104004	0.0644535		0.443257	0.38917	0.250028
				855	0.331385	0.115173	0.0627139		0.459183	0.400376	0.247573
				856	0.316119	0.13119	0.0714961		0.434987	0.372726	0.238372
				857	0.324604	0.127974	0.0687577		0.447936	0.387823	0.249687
				858	0.326976	0.0946932	0.0684692		0.433665	0.374838	0.244754
				859	0.33045	0.111309	0.0766966		0.447018	0.387223	0.23944
				860	0.322688	0.124609	0.0644595		0.43972	0.378243	0.244202
				861	0.31809	0.12086	0.0781316		0.434331	0.37586	0.246546
				862	0.3192	0.125153	0.0709251		0.450154	0.386671	0.241195
				863	0.33254	0.117755	0.0717977		0.450412	0.390611	0.250184
				864	0.314292	0.120416	0.0707987		0.433309	0.374767	0.253694
				865	0.331536	0.0999845	0.0723402		0.452006	0.395	0.24481
				866	0.327014	0.13952	0.0716029		0.434845	0.388104	0.244901
				867	0.314622	0.124801	0.0699592		0.419282	0.365846	0.247564
				868	0.319695	0.103716	0.0705593		0.441049	0.387811	0.246308
				869	0.337864	0.105321	0.0646682		0.437279	0.379296	0.244609
				870	0.332107	0.11681	0.0726416		0.438892	0.380017	0.25391
				871	0.323471	0.105474	0.0726565		0.453371	0.405006	0.257349
				872	0.331062	0.101552	0.0733513		0.42112	0.377707	0.231567
				873	0.334325	0.088916	0.0687948		0.429808	0.378701	0.247513
				874	0.330476	0.122699	0.068554		0.452761	0.385095	0.237389
				875	0.330686	0.120794	0.0704854		0.436166	0.370788	0.247043
				876	0.338641	0.12778	0.0720591		0.444318	0.39606	0.247925
				877	0.335969	0.111009	0.0637697		0.428942	0.380463	0.243953
				878	0.338907	0.0954928	0.066332		0.440778	0.378506	0.246083
				879	0.343885	0.12315	0.0727261		0.436019	0.371636	0.247503
				880	0.33335	0.117	0.067268		0.434331	0.381467	0.254013
				881	0.313328	0.126727	0.0804097		0.436319	0.372986	0.244137
				882	0.332268	0.122577	0.076928		0.453639	0.387253	0.235227
				883	0.336378	0.120192	0.0823458		0.434229	0.375457	0.242418
				884	0.33142	0.100362	0.0567751		0.443797	0.384744	0.253015
				885	0.328224	0.099196	0.0669133		0.443045	0.384307	0.248723
				886	0.336422	0.0932076	0.0757017		0.424067	0.367626	0.230831
				887	0.32962	0.119453	0.0701451		0.445675	0.387436	0.251264
				888	0.322015	0.111753	0.0691351		0.434145	0.394213	0.250652
				889	0.333651	0.100997	0.0708598		0.456734	0.397708	0.261543
				890	0.335596	0.1266	0.0711543		0.442941	0.381734	0.247748
				891	0.35405	0.109232	0.0684213		0.449063	0.383854	0.254062
				892	0.334165	0.118404	0.0639729		0.451229	0.389803	0.235244
				893	0.334738	0.100578	0.066259		0.455862	0.392588	0.251259
				894	0.324598	0.126411	0.0762104		0.431944	0.38631	0.260951
				895	0.347122	0.0963967	0.0668223		0.453285	0.393284	0.249297
				896	0.349303	0.107466	0.0643638		0.453474	0.394836	0.248894
				897	0.319752	0.115639	0.067866		0.445428	0.391958	0.252543
				898	0.313982	0.111817	0.0717708		0.432048	0.368358	0.238263
				899	0.325846	0.12778	0.0687199		0.436191	0.385609	0.241608
				900	0.308608	0.118333	0.0815184		0.444876	0.388493	0.249987
				901	0.332286	0.112264	0.0627365		0.449658	0.393624	0.245182
				902	0.327809	0.135125	0.0694762		0.445972	0.38508	0.25044
				903	0.331386	0.110647	0.0783242		0.431677	0.385019	0.247167
				904	0.329714	0.105387	0.0650297		0.445652	0.378199	0.248818
				905	0.325868	0.10771	0.0642774		0.447465	0.403226	0.250573
				906	0.323035	0.124354	0.0687884		0.436819	0.387945	0.241581
				907	0.33023	0.103039	0.0688027		0.440616	0.392834	0.247663
				908	0.340795	0.125279	0.0666589		0.430472	0.37032	0.246784
				909	0.328126	0.123871	0.0681138		0.4501	0.399345	0.258159
				910	0.330185	0.113268	0.0677217		0.439679	0.381665	0.243711
				911	0.331943	0.0959766	0.0741854		0.431212	0.390178	0.253006
				912	0.318344	0.143462	0.0683441		0.439944	0.385777	0.244924
				913	0.339255	0.0974714	0.0623261		0.43977	0.379264	0.248201
				914	0.346094	0.114354	0.0655852		0.450301	0.395478	0.256004
				915	0.316566	0.128111	0.0699024		0.436739	0.383839	0.261266
				916	0.341765	0.115195	0.0672926		0.441264	0.390352	0.236478
				917	0.32484	0.0890617	0.067973		0.443422	0.386448	0.235667
				918	0.322396	0.119101	0.054845		0.442688	0.385342	0.260307
				919	0.32998	0.127789	0.0736423		0.437717	0.392779	0.229403
				920	0.336199	0.11648	0.0584475		0.454334	0.39457	0.244877
				921	0.343596	0.109218	0.0738969		0.447087	0.384452	0.245735
				922	0.313033	0.123504	0.0728137		0.442493	0.39161	0.254378
				923	0.318265	0.121831	0.0647816		0.457675	0.398393	0.259496
				924	0.32116	0.109221	0.0742317		0.441615	0.390262	0.253622
				925	0.329979	0.120297	0.072015		0.449149	0.388282	0.252256
				926	0.319244	0.130096	0.0786678		0.435518	0.388022	0.244013
				927	0.334898	0.116587	0.0654994		0.436274	0.392504	0.255781
				928	0.31708	0.119542	0.0694018		0.42612	0.380278	0.244947
				929	0.320087	0.129724	0.0679195		0.434003	0.377203	0.24953
				930	0.344581	0.122278	0.05655		0.438871	0.385106	0.257091
				931	0.330187	0.123216	0.0651008		0.457505	0.405928	0.24089
				932	0.325901	0.134422	0.0801942		0.43832	0.372681	0.249559
				933	0.325523	0.131266	0.067621		0.438891	0.396198	0.256013
				934	0.341771	0.121917	0.0729752		0.444648	0.388318	0.246121
				935	0.338763	0.102577	0.069105		0.440238	0.394998	0.240593
				936	0.343287	0.119601	0.0708735		0.455479	0.400788	0.252801
				937	0.33569	0.103607	0.0620914		0.454992	0.397379	0.271271
				938	0.331548	0.101515	0.0671141		0.452148	0.391102	0.242385
				939	0.325759	0.123518	0.0784011		0.446775	0.388109	0.246808
				940	0.323836	0.117216	0.0564311		0.448193	0.383913	0.245691
				941	0.331251	0.123929	0.0634897		0.446214	0.388476	0.264927
				942	0.332823	0.117691	0.069864		0.44091	0.384404	0.255412
				943	0.333998	0.116237	0.0645818		0.445502	0.384064	0.244797
				944	0.329214	0.105355	0.0657435		0.449909	0.393252	0.240764
				945	0.330674	0.114252	0.0660214		0.431722	0.385303	0.236976
				946	0.327555	0.125157	0.069012		0.436414	0.372333	0.238612
				947	0.363058	0.106907	0.0740536		0.444548	0.382777	0.241981
				948	0.332267	0.118764	0.0660537		0.430533	0.358683	0.242497
				949	0.330857	0.116722	0.0658322		0.415953	0.366431	0.239984
				950	0.343756	0.0907452	0.0608842		0.440709	0.386685	0.258544
				951	0.335969	0.0834415	0.0667191		0.425835	0.382821	0.225143
				952	0.314553	0.134216	0.0786222		0.440696	0.385872	0.250661
				953	0.318439	0.116572	0.0661814		0.454148	0.391698	0.250028
				954	0.336128	0.116533	0.0713142		0.456174	0.397231	0.25282
				955	0.330364	0.115825	0.0707257		0.430703	0.378246	0.232849
				956	0.338598	0.0968226	0.0760677		0.441176	0.380982	0.237639
				957	0.333831	0.103695	0.0678011		0.449984	0.401016	0.253486
				958	0.329165	0.0906507	0.0717474		0.422564	0.377675	0.257739
				959	0.327529	0.108969	0.0634458		0.445214	0.388766	0.250218
				960	0.320361	0.120189	0.0725739		0.427809	0.375521	0.233172
				961	0.331447	0.134176	0.0739488		0.440928	0.387153	0.248145
				962	0.334269	0.115676	0.0722478		0.445317	0.384162	0.254117
				963	0.319529	0.0920035	0.0682472		0.432881	0.362252	0.241041
				964	0.352998	0.0921548	0.0674854		0.428961	0.369236	0.252619
				965	0.358818	0.11876	0.0740333		0.426398	0.380901	0.254554
				966	0.32876	0.115898	0.0697297		0.442475	0.381929	0.251551
				967	0.326599	0.121181	0.064586		0.419903	0.369602	0.241579
				968	0.328722	0.124549	0.0661986		0.451992	0.396818	0.247048
				969	0.331424	0.116191	0.0775821		0.442858	0.379455	0.248093
				970	0.328431	0.145965	0.0706009		0.432674	0.387034	0.252078
				971	0.326854	0.127843	0.0753894		0.439956	0.382352	0.238913
				972	0.333928	0.113639	0.0652318		0.440465	0.380699	0.261168
				973	0.343158	0.0893747	0.0728965		0.427928	0.365629	0.238399
				974	0.332151	0.109215	0.0664333		0.449591	0.397998	0.259444
				975	0.327003	0.127154	0.0763602		0.430655	0.39129	0.24579
				976	0.332663	0.112272	0.0707576		0.443736	0.387508	0.240842
				977	0.346089	0.106145	0.0748471		0.446104	0.389679	0.249801
				978	0.327736	0.129203	0.0721872		0.447283	0.389931	0.24491
				979	0.31706	0.118642	0.0716624		0.447371	0.392205	0.251782
				980	0.328086	0.0880166	0.0741147		0.444474	0.380929	0.25152
				981	0.323639	0.132749	0.0609046		0.426991	0.380305	0.236487
				982	0.323325	0.113594	0.064559		0.448061	0.395114	0.246016
				983	0.326454	0.114885	0.0638235		0.450717	0.388897	0.244764
				984	0.329043	0.098988	0.0716885		0.449383	0.390294	0.239472
				985	0.315387	0.121048	0.0705466		0.448911	0.38878	0.242426
				986	0.343315	0.11142	0.0735274		0.454623	0.395279	0.251071
				987	0.323076	0.106354	0.0658614		0.442776	0.391646	0.251042
				988	0.344442	0.111572	0.071		0.442752	0.376878	0.248288
				989	0.352335	0.114564	0.07748		0.442402	0.392101	0.252588
				990	0.322653	0.116263	0.069957		0.455075	0.386694	0.253551
				991	0.338362	0.111305	0.0615616		0.438403	0.37894	0.248458
				992	0.362194	0.128872	0.0739571		0.44412	0.389667	0.252685
				993	0.319517	0.128274	0.0778427		0.44586	0.395108	0.262117
				994	0.334996	0.12516	0.0704808		0.441845	0.381562	0.25523
				995	0.336125	0.11015	0.0639967		0.450433	0.395248	0.257615
				996	0.341896	0.0998761	0.0606062		0.438154	0.384671	0.246737
				997	0.334979	0.0975918	0.0693067		0.453961	0.395589	0.244294
				998	0.332262	0.116123	0.0681701		0.421514	0.377294	0.242042
				999	0.307495	0.117175	0.0665082		0.432222	0.391811	0.24708
				1000	0.341846	0.116165	0.0627479		0.434527	0.392985	0.246752

## Sheet: Supplementary Figure S9
	Supplementary Figure S9
	Median ρ_hat	Location (SOZ=1, non-SOZ=2)	Outcome (SF=1, NSF=2)
	1.33347	1	1
	0.911796	2	1
	0.978743	1	1
	0.249441	2	1
	0.941793	1	1
	0.370112	2	1
	0.85128	1	1
	0.541636	2	1
	0.88042	1	1
	0.117226	2	1
	0.91156	1	1
	0.435563	2	1
	0.801837	1	1
	0.76168	2	1
	0.998092	1	1
	0.984526	2	1
	0.923558	1	1
	0.186845	2	1
	1.02151	1	1
	1.02557	2	1
	0.995621	1	1
	0.162938	2	1
	0.625131	1	1
	0.197568	2	1
	0.909499	1	1
	0.0532059	2	1
	0.985471	1	1
	0.36605	2	1
	0.966546	1	1
	0.364935	2	1
	0.936764	1	1
	0.376516	2	1
	0.780511	1	1
	0.351902	2	1
	1.01187	1	2
	0.641319	2	2
	1.05255	1	2
	0.952907	2	2
	0.806901	1	2
	0.692989	2	2
	0.990596	1	2
	0.215204	2	2
	0.835641	1	2
	0.61805	2	2
	0.747675	1	2
	0.729048	2	2
	1	1	2
	0.216118	2	2
	0.86307	1	2
	0.699626	2	2
	0.931424	1	2
	0.836472	2	2
	0.964513	1	2
	0.385783	2	2
	0.732332	1	2
	0.632629	2	2
	0.955084	1	2
	0.768603	2	2
	0.964476	1	2
	0.526244	2	2
	0.847522	1	2
	0.0924437	2	2
	1.22683	1	2
	1.14782	2	2
	0.952669	1	2
	0.143788	2	2
	0.881826	1	2
	0.536273	2	2
	0.916513	1	2
	0.57735	2	2
	1	1	2
	0.529773	2	2
	1.07561	1	2
	0.212015	2	2
	0.877898	1	2
	0.562562	2	2
	0.969878	1	2
	0.854744	2	2
	0.557803	1	2
	0.500042	2	2
	0.932138	1	2
	0.389018	2	2
	0.762492	1	2
	0.530531	2	2
	0.453971	1	2
	0.665422	2	2
	0.766874	1	2
	0.456579	2	2
	0.732869	1	2
	0.355577	2	2
	0.871359	1	2
	0.352445	2	2
	0.541141	1	2
	0.626893	2	2
	0.698558	1	2
	0.29313	2	2
	0.975241	1	2
	0.366856	2	2
	0.825291	1	2
	0.158232	2	2

## Sheet: Supplementary Figure S10
	Supplementary Figure S10a				Supplementary Figure S10b				Supplementary Figure S10c													Supplementary Figure S10d
	ρ_hat	Outcome (SF=1, NSF=2)	Biomarker (IED=1, IED-γ=2, Ripple=3)		ρ_hat	Outcome (SF=1, NSF=2)	Biomarker (IED=1, IED-γ=2, Ripple=3)		IED				IED-γ				Ripple					IED				IED-γ				Ripple
	1.47484	1	1		1.45682	1	1		X	Y	95% CI		X	Y	95% CI		X	Y	95% CI			X	Y	95% CI		X	Y	95% CI		X	Y	95% CI
	2.01034	1	1		1.16559	1	1		0	0.0588235	-0.21134	0.208289	0	0.117647	-0.0990018	0.47077	0	0.0588235	-0.21059	0.197971		0	0.277778	0.0359017	2.76289	0	0.444444	0.206888	1.83801	0	0	0	0.577369
	1.29819	1	1		1.21308	1	1		0.001	0.0588235	-0.21134	0.208289	0.001	0.117647	-0.0990018	0.47077	0.001	0.0588235	-0.21059	0.197971		0.001	0.277778	0.0359017	2.76289	0.001	0.444444	0.206888	1.83801	0.001	0	0	0.577369
	1.354	1	1		1.364	1	1		0.002	0.0588235	-0.21134	0.208289	0.002	0.117647	-0.0990018	0.47077	0.002	0.0588235	-0.21059	0.197971		0.002	0.277778	0.0359017	2.76289	0.002	0.444444	0.206888	1.83801	0.002	0	0	0.577369
	1.08265	1	1		1.28492	1	1		0.003	0.0588235	-0.21134	0.208289	0.003	0.117647	-0.0990018	0.47077	0.003	0.0588235	-0.21059	0.197971		0.003	0.277778	0.0359017	2.76289	0.003	0.444444	0.206888	1.83801	0.003	0	0	0.577369
	1.15249	1	1		2.42608	1	1		0.004	0.0588235	-0.21134	0.208289	0.004	0.117647	-0.0990018	0.47077	0.004	0.0588235	-0.21059	0.197971		0.004	0.277778	0.0359017	2.76289	0.004	0.444444	0.206888	1.83801	0.004	0	0	0.577369
	1.27689	1	1		0.834476	1	1		0.005	0.0588235	-0.21134	0.208289	0.005	0.117647	-0.0990018	0.47077	0.005	0.0588235	-0.21059	0.197971		0.005	0.277778	0.0359017	2.76289	0.005	0.444444	0.206888	1.83801	0.005	0	0	0.577369
	1.23115	1	1		4.83809	1	1		0.006	0.0588235	-0.21134	0.208289	0.006	0.117647	-0.0990018	0.47077	0.006	0.0588235	-0.21059	0.197971		0.006	0.277778	0.0359017	2.76289	0.006	0.444444	0.206888	1.83801	0.006	0	0	0.577369
	1.34767	1	1		1.3512	1	1		0.007	0.0588235	-0.21134	0.208289	0.007	0.117647	-0.0990018	0.47077	0.007	0.0588235	-0.21059	0.197971		0.007	0.277778	0.0359017	2.76289	0.007	0.444444	0.206888	1.83801	0.007	0	0	0.577369
	2.29641	1	1		1.12828	1	1		0.008	0.0588235	-0.21134	0.208289	0.008	0.117647	-0.0990018	0.47077	0.008	0.0588235	-0.21059	0.197971		0.008	0.277778	0.0359017	2.76289	0.008	0.444444	0.206888	1.83801	0.008	0	0	0.577369
	1.16343	1	1		1.06467	1	1		0.009	0.0588235	-0.21134	0.208289	0.009	0.117647	-0.0990018	0.47077	0.009	0.0588235	-0.21059	0.197971		0.009	0.277778	0.0359017	2.76289	0.009	0.444444	0.206888	1.83801	0.009	0	0	0.577369
	1.0738	1	1		0.762983	1	1		0.01	0.0588235	-0.21134	0.208289	0.01	0.117647	-0.0990018	0.47077	0.01	0.0588235	-0.21059	0.197971		0.01	0.277778	0.0359017	2.76289	0.01	0.444444	0.206888	1.83801	0.01	0	0	0.577369
	1.14078	1	1		1.10379	1	1		0.011	0.0588235	-0.21134	0.208289	0.011	0.117647	-0.0990018	0.47077	0.011	0.0588235	-0.21059	0.197971		0.011	0.277778	0.0359017	2.76289	0.011	0.444444	0.206888	1.83801	0.011	0	0	0.577369
	1.98324	1	1		1.46456	1	1		0.012	0.0588235	-0.21134	0.208289	0.012	0.117647	-0.0990018	0.47077	0.012	0.0588235	-0.21059	0.197971		0.012	0.277778	0.0359017	2.76289	0.012	0.444444	0.206888	1.83801	0.012	0	0	0.577369
	0.870914	1	1		1.09028	1	1		0.013	0.0588235	-0.21134	0.208289	0.013	0.117647	-0.0990018	0.47077	0.013	0.0588235	-0.21059	0.197971		0.013	0.277778	0.0359017	2.76289	0.013	0.444444	0.206888	1.83801	0.013	0	0	0.577369
	1.6056	1	1		2.94273	1	1		0.014	0.0588235	-0.21134	0.208289	0.014	0.117647	-0.0990018	0.47077	0.014	0.0588235	-0.21059	0.197971		0.014	0.277778	0.0359017	2.76289	0.014	0.444444	0.206888	1.83801	0.014	0	0	0.577369
	1.49085	1	1		1.16191	1	1		0.015	0.0588235	-0.21134	0.208289	0.015	0.117647	-0.0990018	0.47077	0.015	0.0588235	-0.21059	0.197971		0.015	0.277778	0.0359017	2.76289	0.015	0.444444	0.206888	1.83801	0.015	0	0	0.577369
	1.24509	2	1		1.17717	1	1		0.016	0.0588235	-0.21134	0.208289	0.016	0.117647	-0.0990018	0.47077	0.016	0.0588235	-0.21059	0.197971		0.016	0.277778	0.0359017	2.76289	0.016	0.444444	0.206888	1.83801	0.016	0	0	0.577369
	1.08063	2	1		0.817079	2	1		0.017	0.0588235	-0.21134	0.208289	0.017	0.117647	-0.0990018	0.47077	0.017	0.0588235	-0.21059	0.197971		0.017	0.277778	0.0359017	2.76289	0.017	0.444444	0.206888	1.83801	0.017	0	0	0.577369
	1.1538	2	1		0.956695	2	1		0.018	0.0588235	-0.21134	0.208289	0.018	0.117647	-0.0990018	0.47077	0.018	0.0588235	-0.21059	0.197971		0.018	0.277778	0.0359017	2.76289	0.018	0.444444	0.206888	1.83801	0.018	0	0	0.577369
	1.24797	2	1		0.807715	2	1		0.019	0.0588235	-0.21134	0.208289	0.019	0.117647	-0.0990018	0.47077	0.019	0.0588235	-0.21059	0.197971		0.019	0.277778	0.0359017	2.76289	0.019	0.444444	0.206888	1.83801	0.019	0	0	0.577369
	1.29083	2	1		0.955495	2	1		0.02	0.0588235	-0.21134	0.208289	0.02	0.117647	-0.0990018	0.47077	0.02	0.0588235	-0.21059	0.197971		0.02	0.277778	0.0359017	2.76289	0.02	0.444444	0.206888	1.83801	0.02	0	0	0.577369
	1.22744	2	1		0.979548	2	1		0.021	0.0588235	-0.21134	0.208289	0.021	0.117647	-0.0990018	0.47077	0.021	0.0588235	-0.21059	0.197971		0.021	0.277778	0.0359017	2.76289	0.021	0.444444	0.206888	1.83801	0.021	0	0	0.577369
	1.12305	2	1		1.05327	2	1		0.022	0.0588235	-0.21134	0.208289	0.022	0.117647	-0.0990018	0.47077	0.022	0.0588235	-0.21059	0.197971		0.022	0.277778	0.0359017	2.76289	0.022	0.444444	0.206888	1.83801	0.022	0	0	0.577369
	1.02962	2	1		1.2907	2	1		0.023	0.0588235	-0.21134	0.208289	0.023	0.117647	-0.0974936	0.47077	0.023	0.0588235	-0.21059	0.197971		0.023	0.277778	0.0359017	2.76289	0.023	0.444444	0.206888	1.83801	0.023	0	0	0.577369
	0.848635	2	1		1.42503	2	1		0.024	0.0588235	-0.211261	0.208246	0.024	0.117647	-0.0784734	0.470182	0.024	0.0588235	-0.188025	0.197971		0.024	0.277778	0.0359017	2.76289	0.024	0.444444	0.206888	1.83801	0.024	0	0	0.577369
	2.02229	2	1		1.16081	1	2		0.025	0.0588235	-0.202424	0.207945	0.025	0.117647	-0.0867483	0.468178	0.025	0.0588235	-0.176952	0.199629		0.025	0.277778	0.0359017	2.76289	0.025	0.444444	0.206888	1.83801	0.025	0	0	0.577369
	1.11204	2	1		1.09238	1	2		0.026	0.0588235	-0.19458	0.208761	0.026	0.117647	-0.0781352	0.469478	0.026	0.0588235	-0.175388	0.201075		0.026	0.277778	0.0359017	2.76289	0.026	0.444444	0.206888	1.83801	0.026	0	0	0.577369
	1.06639	2	1		1.18765	1	2		0.027	0.0588235	-0.182506	0.209794	0.027	0.117647	-0.0605808	0.476526	0.027	0.0588235	-0.194962	0.20188		0.027	0.277778	0.0359017	2.76289	0.027	0.444444	0.206888	1.83801	0.027	0	0	0.577369
	2.14131	2	1		1.49917	1	2		0.028	0.0588235	-0.162954	0.226429	0.028	0.117647	-0.065774	0.50991	0.028	0.0588235	-0.223964	0.212371		0.028	0.277778	0.0359017	2.76289	0.028	0.444444	0.206888	1.83801	0.028	0	0	0.577369
	1.40778	2	1		6.47814	1	2		0.029	0.0588235	-0.171533	0.231874	0.029	0.117647	-0.0604978	0.5142	0.029	0.0588235	-0.199603	0.217051		0.029	0.277778	0.0359017	2.76289	0.029	0.444444	0.206888	1.83801	0.029	0	0	0.577369
	0.849105	2	1		2.13985	1	2		0.03	0.0588235	-0.162859	0.247792	0.03	0.117647	-0.0560317	0.532297	0.03	0.0588235	-0.190599	0.220825		0.03	0.277778	0.0359017	2.76289	0.03	0.444444	0.206888	1.83801	0.03	0	0	0.577369
	1.15887	2	1		2.60254	1	2		0.031	0.0588235	-0.172575	0.254039	0.031	0.235294	-0.124402	0.531293	0.031	0.117647	-0.379193	0.239952		0.031	0.277778	0.0359017	2.76289	0.031	0.444444	0.206888	1.83801	0.031	0	0	0.577369
	1.1282	2	1		2.13249	1	2		0.032	0.0588235	-0.14562	0.263221	0.032	0.235294	-0.119073	0.544109	0.032	0.117647	-0.427571	0.242499		0.032	0.277778	0.0359017	2.76289	0.032	0.444444	0.206888	1.83801	0.032	0	0	0.577369
	1.27064	2	1		1.3846	1	2		0.033	0.0588235	-0.159783	0.265	0.033	0.235294	-0.120665	0.565556	0.033	0.117647	-0.325572	0.243537		0.033	0.277778	0.0359017	2.76289	0.033	0.444444	0.206888	1.83801	0.033	0	0	0.577369
	0.801763	2	1		1.12734	1	2		0.034	0.0588235	-0.164892	0.287074	0.034	0.235294	-0.126727	0.580812	0.034	0.117647	-0.31329	0.246353		0.034	0.277778	0.0359017	2.76289	0.034	0.444444	0.206888	1.83801	0.034	0	0	0.577369
	1.11296	2	1		1.28953	1	2		0.035	0.0588235	-0.150476	0.295485	0.035	0.235294	-0.109996	0.594312	0.035	0.117647	-0.321806	0.246564		0.035	0.277778	0.0359017	2.76289	0.035	0.444444	0.206888	1.83801	0.035	0	0	0.577369
	1.41764	2	1		0.788941	1	2		0.036	0.0588235	-0.148947	0.301681	0.036	0.235294	-0.108537	0.602667	0.036	0.117647	-0.315298	0.248825		0.036	0.277778	0.0359017	2.76289	0.036	0.444444	0.206888	1.83801	0.036	0	0	0.577369
	1.51086	2	1		0.963544	1	2		0.037	0.0588235	-0.148947	0.301681	0.037	0.235294	-0.108537	0.602667	0.037	0.117647	-0.315298	0.248825		0.037	0.277778	0.0359017	2.76289	0.037	0.444444	0.206888	1.83801	0.037	0	0	0.577369
	1.18838	2	1		1.20848	1	2		0.038	0.0588235	-0.155241	0.305294	0.038	0.235294	-0.101036	0.603398	0.038	0.117647	-0.302929	0.24926		0.038	0.277778	0.0359017	2.76289	0.038	0.444444	0.206888	1.83801	0.038	0	0	0.577369
	1.09132	2	1		1.08184	1	2		0.039	0.0588235	-0.145672	0.304891	0.039	0.235294	-0.099443	0.604002	0.039	0.117647	-0.29302	0.250153		0.039	0.277778	0.0359017	2.76289	0.039	0.444444	0.206888	1.83801	0.039	0	0	0.577369
	1.86941	2	1		1.4477	1	2		0.04	0.0588235	-0.145976	0.305188	0.04	0.235294	-0.0981959	0.605987	0.04	0.117647	-0.287167	0.250226		0.04	0.277778	0.0359017	2.76289	0.04	0.444444	0.206888	1.83801	0.04	0	0	0.577369
	1.39928	2	1		1.69189	1	2		0.041	0.0588235	-0.145976	0.305188	0.041	0.235294	-0.0981959	0.605987	0.041	0.117647	-0.287167	0.250226		0.041	0.277778	0.0359017	2.76289	0.041	0.444444	0.206888	1.83801	0.041	0	0	0.577369
	0.933776	2	1		1.2725	1	2		0.042	0.0588235	-0.146638	0.305715	0.042	0.235294	-0.0943282	0.604566	0.042	0.117647	-0.28773	0.249415		0.042	0.277778	0.0359017	2.76289	0.042	0.444444	0.206888	1.83801	0.042	0	0	0.577369
	1.65865	2	1		0.855057	2	2		0.043	0.0588235	-0.146638	0.305715	0.043	0.235294	-0.0943282	0.604566	0.043	0.117647	-0.28773	0.249415		0.043	0.277778	0.0359017	2.76289	0.043	0.444444	0.206888	1.83801	0.043	0	0	0.577369
	0.924785	2	1		0.986608	2	2		0.044	0.0588235	-0.146638	0.30448	0.044	0.235294	-0.0942681	0.604499	0.044	0.117647	-0.287739	0.249418		0.044	0.277778	0.0359017	2.76289	0.044	0.444444	0.206888	1.83801	0.044	0	0	0.577369
	0.896809	2	1		0.958112	2	2		0.045	0.0588235	-0.146638	0.30448	0.045	0.235294	-0.0942681	0.604499	0.045	0.117647	-0.287739	0.249418		0.045	0.277778	0.0359017	2.76289	0.045	0.444444	0.206888	1.83801	0.045	0	0	0.577369
	1.03046	2	1		0.998504	2	2		0.046	0.0588235	-0.144578	0.30448	0.046	0.235294	-0.0937934	0.603967	0.046	0.117647	-0.287415	0.250136		0.046	0.277778	0.0359017	2.76289	0.046	0.444444	0.206888	1.83801	0.046	0	0	0.577369
	1.15886	2	1		0.858648	2	2		0.047	0.0588235	-0.133972	0.306083	0.047	0.235294	-0.0937934	0.603967	0.047	0.117647	-0.281858	0.250136		0.047	0.277778	0.0359017	2.76289	0.047	0.444444	0.206888	1.83801	0.047	0	0	0.577369
	0.975138	2	1		1.35801	2	2		0.048	0.0588235	-0.126751	0.305484	0.048	0.235294	-0.0952138	0.605558	0.048	0.117647	-0.281858	0.250028		0.048	0.277778	0.0359017	2.76289	0.048	0.444444	0.206888	1.83801	0.048	0	0	0.577369
	1.11859	1	2		1.07259	2	2		0.049	0.0588235	-0.122338	0.306192	0.049	0.235294	-0.0969041	0.607452	0.049	0.117647	-0.28254	0.250255		0.049	0.277778	0.0359017	2.76289	0.049	0.444444	0.206888	1.83801	0.049	0	0	0.577369
	1.99824	1	2		1.37065	2	2		0.05	0.0588235	-0.119039	0.313417	0.05	0.235294	-0.093205	0.607306	0.05	0.117647	-0.28254	0.250218		0.05	0.277778	0.0359017	2.76289	0.05	0.444444	0.206888	1.83801	0.05	0	0	0.577369
	1.39401	1	2		1.09668	1	3		0.051	0.0588235	-0.119039	0.313417	0.051	0.235294	-0.093205	0.607306	0.051	0.117647	-0.28254	0.250218		0.051	0.277778	0.0359017	2.76289	0.051	0.444444	0.206888	1.83801	0.051	0	0	0.577369
	1.20821	1	2		1.30767	1	3		0.052	0.0588235	-0.116631	0.3153	0.052	0.235294	-0.0887854	0.60881	0.052	0.117647	-0.277049	0.249143		0.052	0.277778	0.0359017	2.76289	0.052	0.444444	0.206888	1.83801	0.052	0	0	0.577369
	1.19823	1	2		1.24768	1	3		0.053	0.0588235	-0.114146	0.320954	0.053	0.235294	-0.0784921	0.612538	0.053	0.117647	-0.273512	0.249069		0.053	0.277778	0.0359017	2.76289	0.053	0.444444	0.206888	1.83801	0.053	0	0	0.577369
	6.35986	1	2		1.18387	1	3		0.054	0.0588235	-0.114146	0.320954	0.054	0.235294	-0.0784921	0.612538	0.054	0.117647	-0.273512	0.249069		0.054	0.277778	0.0359017	2.76289	0.054	0.444444	0.206888	1.83801	0.054	0	0	0.577369
	1.20064	1	2		0.846412	1	3		0.055	0.0588235	-0.104012	0.326871	0.055	0.235294	-0.0785267	0.617017	0.055	0.117647	-0.267097	0.251322		0.055	0.277778	0.0359017	2.76289	0.055	0.444444	0.206888	1.83801	0.055	0	0	0.577369
	0.934587	1	2		2.62766	1	3		0.056	0.0588235	-0.111611	0.32818	0.056	0.235294	-0.0757894	0.620392	0.056	0.117647	-0.255818	0.254244		0.056	0.277778	0.0359017	2.76289	0.056	0.444444	0.206888	1.83801	0.056	0	0	0.577369
	6.57816	1	2		0.874467	1	3		0.057	0.0588235	-0.111611	0.32818	0.057	0.235294	-0.0757894	0.620392	0.057	0.117647	-0.255818	0.254244		0.057	0.277778	0.0359017	2.76289	0.057	0.444444	0.206888	1.83801	0.057	0	0	0.577369
	4.77914	1	2		1.09201	1	3		0.058	0.0588235	-0.101887	0.342276	0.058	0.235294	-0.0653217	0.623733	0.058	0.117647	-0.226487	0.255261		0.058	0.277778	0.0359017	2.76289	0.058	0.444444	0.206888	1.83801	0.058	0	0	0.577369
	1.16935	1	2		1.8699	1	3		0.059	0.0588235	-0.101952	0.355212	0.059	0.235294	-0.0608769	0.625634	0.059	0.117647	-0.224409	0.256635		0.059	0.277778	0.0359017	2.76289	0.059	0.444444	0.207804	1.83801	0.059	0	0	0.577369
	6.72834	1	2		1.20557	1	3		0.06	0.0588235	-0.101952	0.355212	0.06	0.235294	-0.0608769	0.625634	0.06	0.117647	-0.224409	0.256635		0.06	0.277778	0.0359017	2.76289	0.06	0.444444	0.207804	1.83801	0.06	0	0	0.577369
	1.14561	1	2		0.811588	1	3		0.061	0.176471	-0.299794	0.394387	0.061	0.294118	-0.0783145	0.623181	0.061	0.117647	-0.225843	0.262555		0.061	0.277778	0.0359017	2.76289	0.061	0.444444	0.207804	1.83801	0.061	0	0	0.577369
	2.54366	1	2		0.831713	1	3		0.062	0.176471	-0.299794	0.394387	0.062	0.294118	-0.0783145	0.623181	0.062	0.117647	-0.225843	0.262555		0.062	0.277778	0.0359017	2.76289	0.062	0.444444	0.207804	1.83801	0.062	0	0	0.577369
	6.22268	1	2		1.01178	1	3		0.063	0.176471	-0.265193	0.39975	0.063	0.294118	-0.0526633	0.635641	0.063	0.117647	-0.196716	0.263648		0.063	0.277778	0.0359017	2.76289	0.063	0.444444	0.207804	1.83801	0.063	0	0	0.577369
	1.40392	1	2		1.3263	1	3		0.064	0.176471	-0.265193	0.39975	0.064	0.294118	-0.0526633	0.635641	0.064	0.117647	-0.196716	0.263648		0.064	0.277778	0.0359017	2.76289	0.064	0.444444	0.207804	1.83801	0.064	0	0	0.577369
	1.98899	1	2		1.27238	1	3		0.065	0.176471	-0.249709	0.414788	0.065	0.294118	-0.0354293	0.638225	0.065	0.117647	-0.191314	0.26391		0.065	0.277778	0.0359017	2.76289	0.065	0.444444	0.207804	1.83801	0.065	0	0	0.577369
	1.33981	2	2		1.3261	1	3		0.066	0.176471	-0.249709	0.414788	0.066	0.294118	-0.0354293	0.638225	0.066	0.117647	-0.191314	0.26391		0.066	0.277778	0.0359017	2.76289	0.066	0.444444	0.207804	1.83801	0.066	0	0	0.577369
	1.27458	2	2		0.830497	1	3		0.067	0.176471	-0.238015	0.415951	0.067	0.294118	-0.0319057	0.647745	0.067	0.117647	-0.175357	0.269522		0.067	0.277778	0.0359017	2.76289	0.067	0.444444	0.211089	1.83801	0.067	0	0	0.577369
	1.14007	2	2		1.23993	1	3		0.068	0.176471	-0.238015	0.415951	0.068	0.294118	-0.0319057	0.647745	0.068	0.117647	-0.175357	0.269522		0.068	0.277778	0.0359017	2.76289	0.068	0.444444	0.211089	1.83801	0.068	0	0	0.577369
	1.24264	2	2		1.0938	2	3		0.069	0.176471	-0.230052	0.430056	0.069	0.294118	-0.0229064	0.648205	0.069	0.117647	-0.177068	0.268816		0.069	0.277778	0.0359017	2.76289	0.069	0.444444	0.211089	1.83801	0.069	0	0	0.577369
	1.44965	2	2		2.42101	2	3		0.07	0.176471	-0.228025	0.430056	0.07	0.294118	-0.0229064	0.648205	0.07	0.117647	-0.177068	0.268816		0.07	0.277778	0.0359017	2.76289	0.07	0.444444	0.211089	1.83801	0.07	0	0	0.577369
	1.05823	2	2		2.81902	2	3		0.071	0.176471	-0.228025	0.430056	0.071	0.294118	-0.0229064	0.648205	0.071	0.117647	-0.177068	0.268816		0.071	0.277778	0.0359017	2.76289	0.071	0.444444	0.211089	1.83801	0.071	0	0	0.577369
	1.1172	2	2		0.957496	2	3		0.072	0.176471	-0.220245	0.444605	0.072	0.294118	-0.015337	0.646609	0.072	0.117647	-0.179462	0.27125		0.072	0.277778	0.0350499	2.77164	0.072	0.444444	0.213301	1.83912	0.072	0	0	0.577369
	0.847522	2	2		0.948561	2	3		0.073	0.176471	-0.220245	0.444605	0.073	0.294118	-0.015337	0.646609	0.073	0.117647	-0.179462	0.27125		0.073	0.277778	0.0350499	2.77164	0.073	0.444444	0.213301	1.83912	0.073	0	0	0.577369
	0.949274	2	2		0.946963	2	3		0.074	0.176471	-0.210704	0.444421	0.074	0.294118	-0.0152965	0.646563	0.074	0.117647	-0.17747	0.27125		0.074	0.277778	0.0350499	2.77164	0.074	0.444444	0.213301	1.83912	0.074	0	0	0.577369
	1.08743	2	2		0.858476	2	3		0.075	0.176471	-0.206276	0.446466	0.075	0.294118	-0.0049549	0.653388	0.075	0.117647	-0.180373	0.271989		0.075	0.277778	0.0350499	2.77164	0.075	0.444444	0.213301	1.83912	0.075	0	0	0.577369
	1.11026	2	2		1.44154	2	3		0.076	0.176471	-0.206276	0.446466	0.076	0.294118	-0.0049549	0.653388	0.076	0.117647	-0.180373	0.271989		0.076	0.277778	0.0350499	2.77164	0.076	0.444444	0.213301	1.83912	0.076	0	0	0.577369
	0.970948	2	2						0.077	0.176471	-0.202367	0.445262	0.077	0.294118	-0.00337899	0.658587	0.077	0.117647	-0.178614	0.273895		0.077	0.277778	0.0434527	2.77736	0.077	0.444444	0.212706	1.84272	0.077	0	0	0.58834
	1.37865	2	2						0.078	0.176471	-0.202367	0.445262	0.078	0.294118	-0.00337899	0.658587	0.078	0.117647	-0.178614	0.273895		0.078	0.277778	0.0434527	2.77736	0.078	0.444444	0.212706	1.84272	0.078	0	0	0.58834
	1.40793	2	2						0.079	0.176471	-0.19531	0.448345	0.079	0.294118	0.00424277	0.663942	0.079	0.117647	-0.170023	0.272803		0.079	0.277778	0.0434527	2.77736	0.079	0.444444	0.212706	1.84272	0.079	0	0	0.58834
	0.709254	2	2						0.08	0.176471	-0.195229	0.447502	0.08	0.294118	0.00412888	0.664087	0.08	0.117647	-0.169733	0.272352		0.08	0.277778	0.0434527	2.77736	0.08	0.444444	0.212706	1.84272	0.08	0	0	0.58834
	1.18438	2	2						0.081	0.176471	-0.195229	0.447502	0.081	0.294118	0.00412888	0.664087	0.081	0.117647	-0.169733	0.272352		0.081	0.277778	0.0434527	2.77736	0.081	0.444444	0.212706	1.84272	0.081	0	0	0.58834
	1.0336	2	2						0.082	0.176471	-0.179303	0.451227	0.082	0.294118	0.00498743	0.669622	0.082	0.117647	-0.163102	0.272025		0.082	0.277778	0.0434527	2.77736	0.082	0.444444	0.212706	1.84272	0.082	0	0	0.58834
	1.5161	2	2						0.083	0.176471	-0.179303	0.451227	0.083	0.294118	0.00498743	0.669622	0.083	0.117647	-0.163102	0.272025		0.083	0.277778	0.0434527	2.77736	0.083	0.444444	0.212706	1.84272	0.083	0	0	0.58834
	0.851956	2	2						0.084	0.176471	-0.164243	0.455428	0.084	0.294118	0.0152963	0.678957	0.084	0.117647	-0.156397	0.272746		0.084	0.277778	0.051077	2.81392	0.084	0.444444	0.210829	1.85404	0.084	0	0	0.591891
	1.04938	2	2						0.085	0.176471	-0.164243	0.455428	0.085	0.294118	0.0152963	0.678957	0.085	0.117647	-0.156397	0.272746		0.085	0.277778	0.051077	2.81392	0.085	0.444444	0.210829	1.85404	0.085	0	0	0.591891
	1.51365	2	2						0.086	0.176471	-0.166303	0.462392	0.086	0.294118	0.0217926	0.682796	0.086	0.117647	-0.147171	0.275553		0.086	0.277778	0.051077	2.81392	0.086	0.444444	0.210829	1.85404	0.086	0	0	0.591891
	2.85458	2	2						0.087	0.176471	-0.165802	0.463522	0.087	0.294118	0.0238497	0.682895	0.087	0.117647	-0.147497	0.27594		0.087	0.277778	0.051077	2.81392	0.087	0.444444	0.210829	1.85404	0.087	0	0	0.591891
	1.1656	2	2						0.088	0.176471	-0.165802	0.463522	0.088	0.294118	0.0238497	0.682895	0.088	0.117647	-0.147497	0.27594		0.088	0.277778	0.051077	2.81392	0.088	0.444444	0.210829	1.85404	0.088	0	0	0.591891
	1.1089	2	2						0.089	0.176471	-0.163943	0.479354	0.089	0.294118	0.0361243	0.686777	0.089	0.117647	-0.132951	0.277267		0.089	0.277778	0.051077	2.81392	0.089	0.444444	0.210829	1.85404	0.089	0	0	0.591891
	1.38895	2	2						0.09	0.176471	-0.163943	0.479354	0.09	0.294118	0.0361243	0.686777	0.09	0.117647	-0.132951	0.277267		0.09	0.277778	0.051077	2.81392	0.09	0.444444	0.210829	1.85404	0.09	0	0	0.591891
	1.22577	2	2						0.091	0.176471	-0.160992	0.491901	0.091	0.470588	-0.000567818	0.683458	0.091	0.117647	-0.130479	0.279419		0.091	0.277778	0.0531396	2.8752	0.091	0.444444	0.21096	1.86761	0.091	0	0	0.606771
	1.11686	2	2						0.092	0.176471	-0.160992	0.491901	0.092	0.470588	-0.000567818	0.683458	0.092	0.117647	-0.130479	0.279419		0.092	0.277778	0.0531396	2.8752	0.092	0.444444	0.21096	1.86761	0.092	0	0	0.606771
	6.50426	2	2						0.093	0.176471	-0.160992	0.491901	0.093	0.470588	-0.000567818	0.683458	0.093	0.117647	-0.130479	0.279419		0.093	0.277778	0.0531396	2.8752	0.093	0.444444	0.21096	1.86761	0.093	0	0	0.606771
	0.888088	2	2						0.094	0.176471	-0.163167	0.501576	0.094	0.470588	0.0123187	0.686595	0.094	0.117647	-0.117872	0.279983		0.094	0.277778	0.0531396	2.8752	0.094	0.444444	0.21096	1.86761	0.094	0	0	0.606771
	0.895715	2	2						0.095	0.176471	-0.163167	0.501576	0.095	0.470588	0.0123187	0.686595	0.095	0.117647	-0.117872	0.279983		0.095	0.277778	0.0531396	2.8752	0.095	0.444444	0.21096	1.86761	0.095	0	0	0.606771
	0.938019	2	2						0.096	0.176471	-0.16333	0.501732	0.096	0.470588	0.0146076	0.686382	0.096	0.117647	-0.117309	0.279983		0.096	0.277778	0.0531396	2.8752	0.096	0.444444	0.21096	1.86761	0.096	0	0	0.606771
	1.15126	2	2						0.097	0.176471	-0.156325	0.511459	0.097	0.470588	0.0280256	0.687234	0.097	0.117647	-0.113172	0.279897		0.097	0.277778	0.0531396	2.8752	0.097	0.444444	0.21096	1.86761	0.097	0	0	0.606771
	6.15974	2	2						0.098	0.176471	-0.155999	0.51113	0.098	0.470588	0.0286595	0.686504	0.098	0.117647	-0.113172	0.279622		0.098	0.277778	0.0531396	2.8752	0.098	0.444444	0.21096	1.86761	0.098	0	0	0.606771
	1.12075	1	3						0.099	0.176471	-0.155999	0.51113	0.099	0.470588	0.0286595	0.686504	0.099	0.117647	-0.113172	0.279622		0.099	0.277778	0.0531396	2.8752	0.099	0.444444	0.21096	1.86761	0.099	0	0	0.606771
	1.20596	1	3						0.1	0.176471	-0.152184	0.523622	0.1	0.470588	0.026413	0.689042	0.1	0.117647	-0.108668	0.27984		0.1	0.277778	0.070213	2.96697	0.1	0.444444	0.212634	1.92078	0.1	0	0	0.659991
	1.25508	1	3						0.101	0.176471	-0.152184	0.523622	0.101	0.470588	0.026413	0.689042	0.101	0.117647	-0.108668	0.27984		0.101	0.277778	0.070213	2.96697	0.101	0.444444	0.212634	1.92078	0.101	0	0	0.659991
	0.798476	1	3						0.102	0.176471	-0.152184	0.523622	0.102	0.470588	0.026413	0.689042	0.102	0.117647	-0.108668	0.27984		0.102	0.277778	0.070213	2.96697	0.102	0.444444	0.212634	1.92078	0.102	0	0	0.659991
	3.37129	1	3						0.103	0.176471	-0.151192	0.522894	0.103	0.470588	0.0260233	0.694506	0.103	0.117647	-0.101682	0.27982		0.103	0.277778	0.070213	2.96697	0.103	0.444444	0.212634	1.92078	0.103	0	0	0.659991
	1.36177	1	3						0.104	0.176471	-0.149239	0.525466	0.104	0.470588	0.0318998	0.694413	0.104	0.117647	-0.106351	0.28022		0.104	0.277778	0.070213	2.96697	0.104	0.444444	0.212634	1.92078	0.104	0	0	0.659991
	0.941664	1	3						0.105	0.176471	-0.149239	0.525466	0.105	0.470588	0.0318998	0.694413	0.105	0.117647	-0.106351	0.28022		0.105	0.277778	0.070213	2.96697	0.105	0.444444	0.212634	1.92078	0.105	0	0	0.659991
	1.05917	1	3						0.106	0.176471	-0.133305	0.52658	0.106	0.470588	0.0374432	0.698699	0.106	0.117647	-0.105617	0.280038		0.106	0.277778	0.070213	2.96697	0.106	0.444444	0.212634	1.92078	0.106	0	0	0.659991
	1.15644	1	3						0.107	0.176471	-0.133305	0.52658	0.107	0.470588	0.0374432	0.698699	0.107	0.117647	-0.106101	0.280038		0.107	0.277778	0.070213	2.96697	0.107	0.444444	0.212634	1.92078	0.107	0	0	0.659991
	0.852362	1	3						0.108	0.176471	-0.132978	0.548169	0.108	0.470588	0.0423205	0.70169	0.108	0.117647	-0.104589	0.280423		0.108	0.277778	0.070213	2.96697	0.108	0.444444	0.212634	1.92078	0.108	0	0	0.659991
	1.27088	1	3						0.109	0.176471	-0.129738	0.553486	0.109	0.470588	0.0397199	0.70446	0.109	0.117647	-0.106017	0.281167		0.109	0.277778	0.070213	2.96697	0.109	0.444444	0.212634	1.92078	0.109	0	0	0.659991
	1.15259	1	3						0.11	0.176471	-0.129738	0.553486	0.11	0.470588	0.0397199	0.70446	0.11	0.117647	-0.106017	0.281167		0.11	0.277778	0.070213	2.96697	0.11	0.444444	0.212634	1.92078	0.11	0	0	0.659991
	0.943373	1	3						0.111	0.176471	-0.129738	0.553486	0.111	0.470588	0.0397199	0.70446	0.111	0.117647	-0.106017	0.281167		0.111	0.277778	0.070213	2.96697	0.111	0.444444	0.212634	1.92078	0.111	0	0	0.659991
	0.86551	1	3						0.112	0.176471	-0.120051	0.56775	0.112	0.470588	0.0569243	0.718264	0.112	0.117647	-0.104779	0.282219		0.112	0.277778	0.0822389	3.0527	0.112	0.444444	0.207158	1.98368	0.112	0	0	0.710009
	6.7395	1	3						0.113	0.176471	-0.120051	0.56775	0.113	0.470588	0.0569243	0.718264	0.113	0.117647	-0.104779	0.282219		0.113	0.277778	0.0822389	3.0527	0.113	0.444444	0.207158	1.98368	0.113	0	0	0.710009
	1.93878	1	3						0.114	0.176471	-0.120051	0.56775	0.114	0.470588	0.0569243	0.718264	0.114	0.117647	-0.104779	0.282219		0.114	0.277778	0.0822389	3.0527	0.114	0.444444	0.207158	1.98368	0.114	0	0	0.710009
	0.954357	1	3						0.115	0.176471	-0.0969758	0.570797	0.115	0.470588	0.0622301	0.721856	0.115	0.117647	-0.105075	0.28583		0.115	0.277778	0.0822389	3.0527	0.115	0.444444	0.207158	1.98368	0.115	0	0	0.710009
	1.45178	2	3						0.116	0.176471	-0.0995837	0.580584	0.116	0.470588	0.0561603	0.721646	0.116	0.117647	-0.105457	0.286118		0.116	0.277778	0.0822389	3.0527	0.116	0.444444	0.207158	1.98368	0.116	0	0	0.710009
	1.03682	2	3						0.117	0.176471	-0.0995837	0.580584	0.117	0.470588	0.0561603	0.721646	0.117	0.117647	-0.105457	0.286118		0.117	0.277778	0.0822389	3.0527	0.117	0.444444	0.207158	1.98368	0.117	0	0	0.710009
	1.00221	2	3						0.118	0.176471	-0.0925234	0.602867	0.118	0.470588	0.0799593	0.722764	0.118	0.117647	-0.102163	0.287275		0.118	0.277778	0.0822389	3.0527	0.118	0.444444	0.208654	1.98368	0.118	0	0	0.710009
	1.65354	2	3						0.119	0.176471	-0.0925234	0.602867	0.119	0.470588	0.0799593	0.722764	0.119	0.117647	-0.102163	0.287275		0.119	0.277778	0.0822389	3.0527	0.119	0.444444	0.208654	1.98368	0.119	0	0	0.710009
	1.76031	2	3						0.12	0.176471	-0.0882185	0.602901	0.12	0.470588	0.0815733	0.72519	0.12	0.117647	-0.102183	0.286692		0.12	0.277778	0.0822389	3.0527	0.12	0.444444	0.208654	1.98368	0.12	0	0	0.710009
	2.64046	2	3						0.121	0.176471	-0.0882185	0.602901	0.121	0.470588	0.0815733	0.72519	0.121	0.117647	-0.102183	0.286692		0.121	0.277778	0.0822389	3.0527	0.121	0.444444	0.208654	1.98368	0.121	0	0	0.710009
	1.37669	2	3						0.122	0.235294	-0.13472	0.614188	0.122	0.470588	0.0854798	0.728666	0.122	0.176471	-0.152215	0.301265		0.122	0.277778	0.0822389	3.0527	0.122	0.444444	0.208654	1.98368	0.122	0	0	0.710009
	0.967762	2	3						0.123	0.235294	-0.13472	0.614188	0.123	0.470588	0.0854798	0.728666	0.123	0.176471	-0.152215	0.301265		0.123	0.277778	0.0822389	3.0527	0.123	0.444444	0.208654	1.98368	0.123	0	0	0.710009
	1.82102	2	3						0.124	0.235294	-0.13472	0.614188	0.124	0.470588	0.0854798	0.728666	0.124	0.176471	-0.152215	0.301265		0.124	0.277778	0.0822389	3.0527	0.124	0.444444	0.208654	1.98368	0.124	0	0	0.710009
	1.54872	2	3						0.125	0.235294	-0.116884	0.632003	0.125	0.470588	0.110848	0.72751	0.125	0.176471	-0.126696	0.303324		0.125	0.388889	0.0142713	2.78468	0.125	0.444444	0.20594	2.11686	0.125	0.0555556	-0.226805	0.772911
	1.22804	2	3						0.126	0.235294	-0.116884	0.632003	0.126	0.470588	0.110848	0.72751	0.126	0.176471	-0.126696	0.303324		0.126	0.388889	0.0142713	2.78468	0.126	0.444444	0.20594	2.11686	0.126	0.0555556	-0.226805	0.772911
	0.961291	2	3						0.127	0.235294	-0.116884	0.632003	0.127	0.470588	0.110848	0.72751	0.127	0.176471	-0.126696	0.303324		0.127	0.388889	0.0142713	2.78468	0.127	0.444444	0.20594	2.11686	0.127	0.0555556	-0.226805	0.772911
	1.15226	2	3						0.128	0.235294	-0.116884	0.632003	0.128	0.470588	0.110848	0.72751	0.128	0.176471	-0.126696	0.303324		0.128	0.388889	0.0142713	2.78468	0.128	0.444444	0.20594	2.11686	0.128	0.0555556	-0.226805	0.772911
	1.95208	2	3						0.129	0.235294	-0.116833	0.631945	0.129	0.470588	0.112563	0.726442	0.129	0.176471	-0.113639	0.303649		0.129	0.388889	0.0142713	2.78468	0.129	0.444444	0.20594	2.11686	0.129	0.0555556	-0.226805	0.772911
	1.03403	2	3						0.13	0.235294	-0.106398	0.635825	0.13	0.470588	0.113147	0.726625	0.13	0.176471	-0.113128	0.304484		0.13	0.388889	0.0142713	2.78468	0.13	0.444444	0.20594	2.11686	0.13	0.0555556	-0.226805	0.772911
	1.47203	2	3						0.131	0.235294	-0.104207	0.635825	0.131	0.470588	0.113147	0.726625	0.131	0.176471	-0.113128	0.304823		0.131	0.388889	0.0142713	2.78468	0.131	0.444444	0.20594	2.11686	0.131	0.0555556	-0.226805	0.772911
	0.943779	2	3						0.132	0.235294	-0.0989153	0.636704	0.132	0.470588	0.122951	0.725845	0.132	0.176471	-0.111895	0.30573		0.132	0.388889	0.0142713	2.78468	0.132	0.444444	0.20594	2.11686	0.132	0.0555556	-0.226805	0.772911
	1.02573	2	3						0.133	0.235294	-0.0989153	0.636704	0.133	0.470588	0.122951	0.725845	0.133	0.176471	-0.111895	0.30573		0.133	0.388889	0.0142713	2.78468	0.133	0.444444	0.20594	2.11686	0.133	0.0555556	-0.226805	0.772911
	0.694667	2	3						0.134	0.235294	-0.0947802	0.643049	0.134	0.470588	0.130695	0.733213	0.134	0.176471	-0.101484	0.304705		0.134	0.388889	0.0191384	2.78778	0.134	0.444444	0.20594	2.11686	0.134	0.0555556	-0.225315	0.772816
	1.1497	2	3						0.135	0.235294	-0.0947802	0.643049	0.135	0.470588	0.130695	0.733213	0.135	0.176471	-0.101484	0.304705		0.135	0.388889	0.0191384	2.78778	0.135	0.444444	0.20594	2.11686	0.135	0.0555556	-0.225315	0.772816
	0.708953	2	3						0.136	0.235294	-0.0859045	0.661402	0.136	0.470588	0.131761	0.734873	0.136	0.176471	-0.0978733	0.304272		0.136	0.388889	0.0191384	2.78778	0.136	0.444444	0.20594	2.11686	0.136	0.0555556	-0.225315	0.772816
	3.72694	2	3						0.137	0.235294	-0.0859045	0.661402	0.137	0.470588	0.131761	0.734784	0.137	0.176471	-0.0978733	0.304761		0.137	0.388889	0.0191384	2.78778	0.137	0.444444	0.20594	2.11686	0.137	0.0555556	-0.225315	0.772816
	1.00588	2	3						0.138	0.235294	-0.0796048	0.669058	0.138	0.470588	0.135473	0.73485	0.138	0.176471	-0.102086	0.30491		0.138	0.388889	0.0191384	2.78778	0.138	0.444444	0.20594	2.11686	0.138	0.0555556	-0.225315	0.772816
	0.967096	2	3						0.139	0.235294	-0.0711262	0.671264	0.139	0.470588	0.147575	0.744902	0.139	0.176471	-0.0887674	0.304648		0.139	0.388889	0.0191384	2.78778	0.139	0.444444	0.20594	2.11686	0.139	0.0555556	-0.225315	0.772816
	1.34331	2	3						0.14	0.235294	-0.0790902	0.671264	0.14	0.470588	0.148387	0.744902	0.14	0.176471	-0.0887674	0.304692		0.14	0.388889	0.0191384	2.78778	0.14	0.444444	0.20594	2.11686	0.14	0.0555556	-0.225315	0.772816
	1.05757	2	3						0.141	0.235294	-0.0790902	0.671264	0.141	0.470588	0.148387	0.744902	0.141	0.176471	-0.0887674	0.304692		0.141	0.388889	0.0191384	2.78778	0.141	0.444444	0.20594	2.11686	0.141	0.0555556	-0.225315	0.772816
	0.82674	2	3						0.142	0.235294	-0.0790902	0.671264	0.142	0.470588	0.148387	0.744902	0.142	0.176471	-0.0887674	0.304692		0.142	0.388889	0.0191384	2.78778	0.142	0.444444	0.20594	2.11686	0.142	0.0555556	-0.225315	0.772816
	2.68862	2	3						0.143	0.235294	-0.0628724	0.697928	0.143	0.470588	0.161176	0.746695	0.143	0.176471	-0.0856725	0.305637		0.143	0.388889	0.0435425	2.87579	0.143	0.444444	0.211204	2.20012	0.143	0.0555556	-0.209258	0.836951
	1.69122	2	3						0.144	0.235294	-0.0628724	0.697928	0.144	0.470588	0.161176	0.746695	0.144	0.176471	-0.0856725	0.305637		0.144	0.388889	0.0435425	2.87579	0.144	0.444444	0.211204	2.20012	0.144	0.0555556	-0.209258	0.836951
	0.876741	2	3						0.145	0.235294	-0.0628724	0.697928	0.145	0.470588	0.161176	0.746695	0.145	0.176471	-0.0856725	0.305637		0.145	0.388889	0.0435425	2.87579	0.145	0.444444	0.211204	2.20012	0.145	0.0555556	-0.209258	0.836951
	1.02931	2	3						0.146	0.235294	-0.0628724	0.697928	0.146	0.470588	0.161176	0.746695	0.146	0.176471	-0.0856725	0.305637		0.146	0.388889	0.0435425	2.87579	0.146	0.444444	0.211204	2.20012	0.146	0.0555556	-0.209258	0.836951
	0.745875	2	3						0.147	0.235294	-0.0631183	0.69831	0.147	0.470588	0.162119	0.74629	0.147	0.176471	-0.0856725	0.305694		0.147	0.388889	0.0435425	2.87579	0.147	0.444444	0.211204	2.20012	0.147	0.0555556	-0.209258	0.836951
	0.732819	2	3						0.148	0.235294	-0.0557437	0.696276	0.148	0.470588	0.170101	0.74724	0.148	0.176471	-0.0815159	0.306119		0.148	0.388889	0.0435425	2.87579	0.148	0.444444	0.211204	2.20012	0.148	0.0555556	-0.209258	0.836951
									0.149	0.235294	-0.0572041	0.71548	0.149	0.470588	0.173865	0.744574	0.149	0.176471	-0.0786206	0.306073		0.149	0.388889	0.0435425	2.87579	0.149	0.444444	0.211204	2.20012	0.149	0.0555556	-0.209258	0.836951
									0.15	0.235294	-0.0568913	0.714966	0.15	0.470588	0.174029	0.743756	0.15	0.176471	-0.0768313	0.306623		0.15	0.388889	0.0435425	2.87579	0.15	0.444444	0.211204	2.20012	0.15	0.0555556	-0.209258	0.836951
									0.151	0.235294	-0.0568913	0.714966	0.151	0.470588	0.174029	0.743756	0.151	0.176471	-0.0768313	0.306623		0.151	0.388889	0.0435425	2.87579	0.151	0.444444	0.211204	2.20012	0.151	0.0555556	-0.209258	0.836951
									0.152	0.352941	-0.130422	0.709104	0.152	0.470588	0.179784	0.766476	0.152	0.176471	-0.0636442	0.308226		0.152	0.388889	0.0435425	2.87579	0.152	0.444444	0.211204	2.20012	0.152	0.0555556	-0.209258	0.836951
									0.153	0.352941	-0.130422	0.709104	0.153	0.470588	0.179784	0.766476	0.153	0.176471	-0.0636442	0.308226		0.153	0.388889	0.0435425	2.87579	0.153	0.444444	0.211204	2.20012	0.153	0.0555556	-0.209258	0.836951
									0.154	0.352941	-0.127327	0.712084	0.154	0.470588	0.186779	0.770029	0.154	0.176471	-0.0610534	0.308392		0.154	0.388889	0.0493323	2.87796	0.154	0.444444	0.214333	2.20209	0.154	0.0555556	-0.204409	0.83639
									0.155	0.352941	-0.127327	0.712084	0.155	0.470588	0.186779	0.770029	0.155	0.176471	-0.0610534	0.308392		0.155	0.388889	0.0493323	2.87796	0.155	0.444444	0.214333	2.20209	0.155	0.0555556	-0.204409	0.83639
									0.156	0.352941	-0.127327	0.712084	0.156	0.470588	0.186779	0.770029	0.156	0.176471	-0.0610534	0.308392		0.156	0.388889	0.0493323	2.87796	0.156	0.444444	0.214333	2.20209	0.156	0.0555556	-0.204409	0.83639
									0.157	0.352941	-0.129509	0.724152	0.157	0.470588	0.188007	0.784399	0.157	0.176471	-0.0606728	0.309371		0.157	0.388889	0.0493323	2.87796	0.157	0.444444	0.214333	2.20209	0.157	0.0555556	-0.204409	0.83639
									0.158	0.352941	-0.130145	0.726332	0.158	0.470588	0.190549	0.784531	0.158	0.176471	-0.063893	0.309733		0.158	0.388889	0.0493323	2.87796	0.158	0.444444	0.214333	2.20209	0.158	0.0555556	-0.204409	0.83639
									0.159	0.352941	-0.130145	0.726332	0.159	0.470588	0.190549	0.784531	0.159	0.176471	-0.063893	0.309733		0.159	0.388889	0.0493323	2.87796	0.159	0.444444	0.214333	2.20209	0.159	0.0555556	-0.204409	0.83639
									0.16	0.352941	-0.125702	0.726268	0.16	0.470588	0.190285	0.784498	0.16	0.176471	-0.0674812	0.309254		0.16	0.388889	0.0493323	2.87796	0.16	0.444444	0.214333	2.20209	0.16	0.0555556	-0.204409	0.83639
									0.161	0.352941	-0.125702	0.726268	0.161	0.470588	0.190285	0.784498	0.161	0.176471	-0.0674812	0.309254		0.161	0.388889	0.0493323	2.87796	0.161	0.444444	0.214333	2.20209	0.161	0.0555556	-0.204409	0.83639
									0.162	0.352941	-0.115804	0.729277	0.162	0.470588	0.194805	0.786478	0.162	0.176471	-0.0666772	0.309029		0.162	0.388889	0.0493323	2.87796	0.162	0.444444	0.214333	2.20209	0.162	0.0555556	-0.204409	0.83639
									0.163	0.352941	-0.112559	0.730812	0.163	0.470588	0.194113	0.786319	0.163	0.176471	-0.0664165	0.308887		0.163	0.388889	0.0493323	2.87796	0.163	0.444444	0.214333	2.20209	0.163	0.0555556	-0.204409	0.83639
									0.164	0.352941	-0.112559	0.730812	0.164	0.470588	0.194113	0.786319	0.164	0.176471	-0.0664165	0.308887		0.164	0.388889	0.0493323	2.87796	0.164	0.444444	0.214333	2.20209	0.164	0.0555556	-0.204409	0.83639
									0.165	0.352941	-0.112559	0.730812	0.165	0.470588	0.194113	0.786319	0.165	0.176471	-0.0664165	0.308887		0.165	0.388889	0.0493323	2.87796	0.165	0.444444	0.214333	2.20209	0.165	0.0555556	-0.204409	0.83639
									0.166	0.352941	-0.112559	0.730812	0.166	0.470588	0.194113	0.786319	0.166	0.176471	-0.0664165	0.308887		0.166	0.388889	0.0493323	2.87796	0.166	0.444444	0.214333	2.20209	0.166	0.0555556	-0.204409	0.83639
									0.167	0.352941	-0.09917	0.748041	0.167	0.470588	0.198028	0.790268	0.167	0.176471	-0.0608134	0.307948		0.167	0.388889	0.0754861	3.07213	0.167	0.444444	0.213154	2.28079	0.167	0.0555556	-0.211914	0.958991
									0.168	0.352941	-0.09917	0.748041	0.168	0.470588	0.198028	0.790268	0.168	0.176471	-0.0608134	0.307948		0.168	0.388889	0.0754861	3.07213	0.168	0.444444	0.213154	2.28079	0.168	0.0555556	-0.211914	0.958991
									0.169	0.352941	-0.09917	0.748041	0.169	0.470588	0.198028	0.790268	0.169	0.176471	-0.0608134	0.307948		0.169	0.388889	0.0754861	3.07213	0.169	0.444444	0.213154	2.28079	0.169	0.0555556	-0.211914	0.958991
									0.17	0.352941	-0.09917	0.748041	0.17	0.470588	0.198028	0.790268	0.17	0.176471	-0.0608134	0.307948		0.17	0.388889	0.0754861	3.07213	0.17	0.444444	0.213154	2.28079	0.17	0.0555556	-0.211914	0.958991
									0.171	0.352941	-0.0989334	0.748114	0.171	0.470588	0.197986	0.794897	0.171	0.176471	-0.0608134	0.307948		0.171	0.388889	0.0754861	3.07213	0.171	0.444444	0.213154	2.28079	0.171	0.0555556	-0.211914	0.958991
									0.172	0.352941	-0.0893428	0.76424	0.172	0.470588	0.202469	0.797016	0.172	0.176471	-0.0559121	0.310177		0.172	0.388889	0.0754861	3.07213	0.172	0.444444	0.213154	2.28079	0.172	0.0555556	-0.211914	0.958991
									0.173	0.352941	-0.0776046	0.777763	0.173	0.470588	0.212671	0.799299	0.173	0.176471	-0.0562162	0.310874		0.173	0.388889	0.0754861	3.07213	0.173	0.444444	0.213154	2.28079	0.173	0.0555556	-0.211914	0.958991
									0.174	0.352941	-0.0773295	0.777491	0.174	0.470588	0.21158	0.79937	0.174	0.176471	-0.0563106	0.310928		0.174	0.388889	0.0754861	3.07213	0.174	0.444444	0.213154	2.28079	0.174	0.0555556	-0.211914	0.958991
									0.175	0.352941	-0.0763711	0.776081	0.175	0.470588	0.214212	0.799559	0.175	0.176471	-0.0623175	0.3109		0.175	0.388889	0.0754861	3.07213	0.175	0.444444	0.213154	2.28079	0.175	0.0555556	-0.211914	0.958991
									0.176	0.352941	-0.0763711	0.776081	0.176	0.470588	0.214212	0.799559	0.176	0.176471	-0.0623175	0.3109		0.176	0.388889	0.0754861	3.07213	0.176	0.444444	0.213154	2.28079	0.176	0.0555556	-0.211914	0.958991
									0.177	0.352941	-0.0610684	0.795514	0.177	0.470588	0.219661	0.803966	0.177	0.176471	-0.0653489	0.313994		0.177	0.388889	0.0754861	3.07213	0.177	0.444444	0.213154	2.28079	0.177	0.0555556	-0.211914	0.958991
									0.178	0.352941	-0.0610684	0.795514	0.178	0.470588	0.219661	0.803966	0.178	0.176471	-0.0653489	0.313994		0.178	0.388889	0.0754861	3.07213	0.178	0.444444	0.213154	2.28079	0.178	0.0555556	-0.211914	0.958991
									0.179	0.352941	-0.0467358	0.796136	0.179	0.470588	0.221154	0.811286	0.179	0.176471	-0.0653614	0.314244		0.179	0.388889	0.0754861	3.07213	0.179	0.444444	0.213154	2.28079	0.179	0.0555556	-0.211914	0.958991
									0.18	0.352941	-0.0457319	0.795687	0.18	0.470588	0.221154	0.811286	0.18	0.176471	-0.065922	0.315324		0.18	0.388889	0.0754861	3.07213	0.18	0.444444	0.213154	2.28079	0.18	0.0555556	-0.211914	0.958991
									0.181	0.352941	-0.0457319	0.795687	0.181	0.470588	0.221154	0.811286	0.181	0.176471	-0.065922	0.315324		0.181	0.388889	0.0754861	3.07213	0.181	0.444444	0.213154	2.28079	0.181	0.0555556	-0.211914	0.958991
									0.182	0.352941	-0.0492801	0.803684	0.182	0.470588	0.224473	0.819233	0.182	0.176471	-0.0601253	0.31439		0.182	0.388889	0.0822346	3.1084	0.182	0.444444	0.22159	2.30174	0.182	0.0555556	-0.211694	0.979087
									0.183	0.352941	-0.0492801	0.803684	0.183	0.470588	0.224473	0.819233	0.183	0.176471	-0.0601253	0.31439		0.183	0.388889	0.0822346	3.1084	0.183	0.444444	0.22159	2.30174	0.183	0.0555556	-0.211694	0.979087
									0.184	0.352941	-0.0492801	0.803684	0.184	0.470588	0.224473	0.819233	0.184	0.176471	-0.0601253	0.31439		0.184	0.388889	0.0822346	3.1084	0.184	0.444444	0.22159	2.30174	0.184	0.0555556	-0.211694	0.979087
									0.185	0.352941	-0.0516473	0.811449	0.185	0.470588	0.224217	0.824662	0.185	0.176471	-0.0601253	0.314154		0.185	0.388889	0.0822346	3.1084	0.185	0.444444	0.22159	2.30174	0.185	0.0555556	-0.211694	0.979087
									0.186	0.352941	-0.0485856	0.810549	0.186	0.470588	0.223726	0.827617	0.186	0.176471	-0.0555173	0.314047		0.186	0.388889	0.0822346	3.1084	0.186	0.444444	0.22159	2.30174	0.186	0.0555556	-0.211694	0.979087
									0.187	0.352941	-0.0497736	0.811903	0.187	0.470588	0.223726	0.827617	0.187	0.176471	-0.0545831	0.314047		0.187	0.388889	0.0822346	3.1084	0.187	0.444444	0.22159	2.30174	0.187	0.0555556	-0.211694	0.979087
									0.188	0.352941	-0.036101	0.816056	0.188	0.470588	0.225751	0.828501	0.188	0.176471	-0.0556103	0.315882		0.188	0.388889	0.0822346	3.1084	0.188	0.444444	0.22159	2.30174	0.188	0.0555556	-0.210644	0.979087
									0.189	0.352941	-0.036101	0.816056	0.189	0.470588	0.225751	0.828501	0.189	0.176471	-0.0556103	0.315882		0.189	0.388889	0.0822346	3.1084	0.189	0.444444	0.22159	2.30174	0.189	0.0555556	-0.210644	0.979087
									0.19	0.352941	-0.0321286	0.830301	0.19	0.470588	0.226536	0.82772	0.19	0.176471	-0.0561119	0.316184		0.19	0.388889	0.0822346	3.1084	0.19	0.444444	0.22159	2.30174	0.19	0.0555556	-0.210644	0.979087
									0.191	0.352941	-0.0225679	0.828888	0.191	0.470588	0.23157	0.82772	0.191	0.176471	-0.0561119	0.316184		0.191	0.388889	0.0822346	3.1084	0.191	0.444444	0.22159	2.30174	0.191	0.0555556	-0.210644	0.979087
									0.192	0.352941	-0.0225679	0.828888	0.192	0.470588	0.23157	0.82772	0.192	0.176471	-0.0561119	0.316184		0.192	0.388889	0.0822346	3.1084	0.192	0.444444	0.22159	2.30174	0.192	0.0555556	-0.210644	0.979087
									0.193	0.352941	-0.0163133	0.829022	0.193	0.470588	0.230779	0.830713	0.193	0.176471	-0.056577	0.316206		0.193	0.388889	0.0822346	3.1084	0.193	0.444444	0.22159	2.30174	0.193	0.0555556	-0.210644	0.979087
									0.194	0.352941	-0.0123668	0.833228	0.194	0.470588	0.234364	0.831452	0.194	0.176471	-0.0608144	0.318579		0.194	0.388889	0.0822346	3.1084	0.194	0.444444	0.22159	2.30174	0.194	0.0555556	-0.210644	0.979087
									0.195	0.352941	-0.0118981	0.835033	0.195	0.470588	0.234129	0.834619	0.195	0.176471	-0.0633663	0.319174		0.195	0.388889	0.0822346	3.1084	0.195	0.444444	0.22159	2.30174	0.195	0.0555556	-0.210644	0.979087
									0.196	0.352941	-0.0117829	0.840268	0.196	0.470588	0.233051	0.8352	0.196	0.176471	-0.0633663	0.319174		0.196	0.388889	0.0822346	3.1084	0.196	0.444444	0.22159	2.30174	0.196	0.0555556	-0.210644	0.979087
									0.197	0.352941	-0.0117829	0.840268	0.197	0.470588	0.233051	0.8352	0.197	0.176471	-0.0633663	0.319174		0.197	0.388889	0.0822346	3.1084	0.197	0.444444	0.22159	2.30174	0.197	0.0555556	-0.210644	0.979087
									0.198	0.352941	-0.0117829	0.840268	0.198	0.470588	0.233051	0.8352	0.198	0.176471	-0.0633663	0.319174		0.198	0.388889	0.0822346	3.1084	0.198	0.444444	0.22159	2.30174	0.198	0.0555556	-0.210644	0.979087
									0.199	0.352941	-0.0117829	0.840268	0.199	0.470588	0.233051	0.8352	0.199	0.176471	-0.0633663	0.319174		0.199	0.388889	0.0822346	3.1084	0.199	0.444444	0.22159	2.30174	0.199	0.0555556	-0.210644	0.979087
									0.2	0.352941	0.0169952	0.867208	0.2	0.470588	0.240102	0.845466	0.2	0.176471	-0.0531867	0.323092		0.2	0.388889	0.101937	3.12446	0.2	0.444444	0.240905	2.33272	0.2	0.0555556	-0.17482	1.0804
									0.201	0.352941	0.0169952	0.867208	0.201	0.470588	0.240102	0.845466	0.201	0.176471	-0.0531867	0.323092		0.201	0.388889	0.101937	3.12446	0.201	0.444444	0.240905	2.33272	0.201	0.0555556	-0.17482	1.0804
									0.202	0.352941	0.0169952	0.867208	0.202	0.470588	0.240102	0.845466	0.202	0.176471	-0.0531867	0.323092		0.202	0.388889	0.101937	3.12446	0.202	0.444444	0.240905	2.33272	0.202	0.0555556	-0.17482	1.0804
									0.203	0.352941	0.0169952	0.867208	0.203	0.470588	0.240102	0.845466	0.203	0.176471	-0.0531867	0.323092		0.203	0.388889	0.101937	3.12446	0.203	0.444444	0.240905	2.33272	0.203	0.0555556	-0.17482	1.0804
									0.204	0.352941	0.0169952	0.867208	0.204	0.470588	0.240102	0.845466	0.204	0.176471	-0.0531867	0.323092		0.204	0.388889	0.101937	3.12446	0.204	0.444444	0.240905	2.33272	0.204	0.0555556	-0.17482	1.0804
									0.205	0.352941	0.0169952	0.867208	0.205	0.470588	0.240102	0.845466	0.205	0.176471	-0.0535506	0.323092		0.205	0.388889	0.101937	3.12446	0.205	0.444444	0.240905	2.33272	0.205	0.0555556	-0.17482	1.0804
									0.206	0.352941	0.0161966	0.87867	0.206	0.470588	0.243921	0.845876	0.206	0.176471	-0.0620374	0.324614		0.206	0.388889	0.101937	3.12446	0.206	0.444444	0.240905	2.33272	0.206	0.0555556	-0.17482	1.0804
									0.207	0.352941	0.0175457	0.89174	0.207	0.470588	0.245394	0.847432	0.207	0.176471	-0.0600066	0.325147		0.207	0.388889	0.101937	3.12446	0.207	0.444444	0.240905	2.33272	0.207	0.0555556	-0.17482	1.0804
									0.208	0.352941	0.0175457	0.89174	0.208	0.470588	0.245394	0.847432	0.208	0.176471	-0.0600066	0.325147		0.208	0.388889	0.101937	3.12446	0.208	0.444444	0.240905	2.33272	0.208	0.0555556	-0.17482	1.0804
									0.209	0.352941	0.0166882	0.892545	0.209	0.470588	0.246313	0.846764	0.209	0.176471	-0.060523	0.325147		0.209	0.388889	0.101937	3.12446	0.209	0.444444	0.240905	2.33272	0.209	0.0555556	-0.17482	1.0804
									0.21	0.352941	0.0166882	0.891596	0.21	0.470588	0.248897	0.846764	0.21	0.176471	-0.060523	0.325147		0.21	0.388889	0.101937	3.12446	0.21	0.444444	0.240905	2.33272	0.21	0.0555556	-0.17482	1.0804
									0.211	0.352941	0.0174311	0.901081	0.211	0.470588	0.251435	0.845923	0.211	0.176471	-0.0609992	0.325668		0.211	0.388889	0.101937	3.12446	0.211	0.444444	0.240905	2.33272	0.211	0.0555556	-0.17482	1.0804
									0.212	0.352941	0.0174311	0.901081	0.212	0.470588	0.251435	0.845923	0.212	0.176471	-0.0609992	0.325668		0.212	0.388889	0.101937	3.12446	0.212	0.444444	0.240905	2.33272	0.212	0.0555556	-0.17482	1.0804
									0.213	0.352941	0.0281636	0.925619	0.213	0.588235	0.243704	0.824299	0.213	0.176471	-0.0573087	0.326141		0.213	0.388889	0.101937	3.12446	0.213	0.444444	0.240905	2.33272	0.213	0.0555556	-0.17482	1.0804
									0.214	0.352941	0.0281636	0.925619	0.214	0.588235	0.243704	0.824299	0.214	0.176471	-0.0573087	0.326141		0.214	0.388889	0.101937	3.12446	0.214	0.444444	0.240905	2.33272	0.214	0.0555556	-0.17482	1.0804
									0.215	0.352941	0.0273249	0.930038	0.215	0.588235	0.243966	0.829179	0.215	0.176471	-0.0573438	0.326175		0.215	0.388889	0.102882	3.12485	0.215	0.444444	0.242713	2.33082	0.215	0.0555556	-0.176484	1.0878
									0.216	0.352941	0.0273249	0.930038	0.216	0.588235	0.243966	0.829179	0.216	0.176471	-0.0573438	0.326175		0.216	0.388889	0.102882	3.12485	0.216	0.444444	0.242713	2.33082	0.216	0.0555556	-0.176484	1.0878
									0.217	0.352941	0.0329	0.94064	0.217	0.588235	0.251142	0.828561	0.217	0.176471	-0.0575149	0.326285		0.217	0.388889	0.102882	3.12485	0.217	0.444444	0.242713	2.33082	0.217	0.0555556	-0.176484	1.0878
									0.218	0.352941	0.0342753	0.939128	0.218	0.588235	0.251142	0.829141	0.218	0.176471	-0.0574632	0.326251		0.218	0.388889	0.102882	3.12485	0.218	0.444444	0.242713	2.33082	0.218	0.0555556	-0.176484	1.0878
									0.219	0.352941	0.0367397	0.93994	0.219	0.588235	0.246793	0.831111	0.219	0.176471	-0.0571274	0.326036		0.219	0.388889	0.102882	3.12485	0.219	0.444444	0.242713	2.33082	0.219	0.0555556	-0.176484	1.0878
									0.22	0.352941	0.0368609	0.938455	0.22	0.588235	0.247391	0.837519	0.22	0.176471	-0.0571274	0.326036		0.22	0.388889	0.102882	3.12485	0.22	0.444444	0.242713	2.33082	0.22	0.0555556	-0.176484	1.0878
									0.221	0.352941	0.0368609	0.938455	0.221	0.588235	0.247391	0.837519	0.221	0.176471	-0.0571274	0.326036		0.221	0.388889	0.102882	3.12485	0.221	0.444444	0.242713	2.33082	0.221	0.0555556	-0.176484	1.0878
									0.222	0.352941	0.0368609	0.938455	0.222	0.588235	0.247391	0.837519	0.222	0.176471	-0.0571274	0.326036		0.222	0.388889	0.102882	3.12485	0.222	0.444444	0.242713	2.33082	0.222	0.0555556	-0.176484	1.0878
									0.223	0.352941	0.0442329	0.941504	0.223	0.588235	0.258433	0.84311	0.223	0.176471	-0.0686995	0.32899		0.223	0.388889	0.113788	3.1148	0.223	0.444444	0.248547	2.39132	0.223	0.0555556	-0.1646	1.14764
									0.224	0.352941	0.0442329	0.941504	0.224	0.588235	0.258433	0.84311	0.224	0.176471	-0.0686995	0.32899		0.224	0.388889	0.113788	3.1148	0.224	0.444444	0.248547	2.39132	0.224	0.0555556	-0.1646	1.14764
									0.225	0.352941	0.0441817	0.941601	0.225	0.588235	0.257809	0.843647	0.225	0.176471	-0.0622452	0.329086		0.225	0.388889	0.113788	3.1148	0.225	0.444444	0.248547	2.39132	0.225	0.0555556	-0.1646	1.14764
									0.226	0.352941	0.0491452	0.943224	0.226	0.588235	0.257493	0.84361	0.226	0.176471	-0.0628456	0.329331		0.226	0.388889	0.113788	3.1148	0.226	0.444444	0.248547	2.39132	0.226	0.0555556	-0.1646	1.14764
									0.227	0.352941	0.0491452	0.943224	0.227	0.588235	0.257493	0.84361	0.227	0.176471	-0.0628456	0.329331		0.227	0.388889	0.113788	3.1148	0.227	0.444444	0.248547	2.39132	0.227	0.0555556	-0.1646	1.14764
									0.228	0.352941	0.0503199	0.944965	0.228	0.588235	0.257393	0.84361	0.228	0.176471	-0.0590389	0.329331		0.228	0.388889	0.113788	3.1148	0.228	0.444444	0.248547	2.39132	0.228	0.0555556	-0.1646	1.14764
									0.229	0.352941	0.0635208	0.947532	0.229	0.588235	0.258923	0.845729	0.229	0.176471	-0.0622195	0.33259		0.229	0.388889	0.113788	3.1148	0.229	0.444444	0.248547	2.39132	0.229	0.0555556	-0.1646	1.14764
									0.23	0.352941	0.0635208	0.947532	0.23	0.588235	0.258923	0.845729	0.23	0.176471	-0.0622195	0.33259		0.23	0.388889	0.113788	3.1148	0.23	0.444444	0.248547	2.39132	0.23	0.0555556	-0.1646	1.14764
									0.231	0.352941	0.0618246	0.962653	0.231	0.588235	0.259364	0.854077	0.231	0.176471	-0.0568883	0.333147		0.231	0.388889	0.113898	3.163	0.231	0.444444	0.253262	2.39233	0.231	0.0555556	-0.150709	1.15422
									0.232	0.352941	0.0618246	0.962653	0.232	0.588235	0.259364	0.854077	0.232	0.176471	-0.0568883	0.333147		0.232	0.388889	0.113898	3.163	0.232	0.444444	0.253262	2.39233	0.232	0.0555556	-0.150709	1.15422
									0.233	0.352941	0.0618246	0.961299	0.233	0.588235	0.259364	0.854077	0.233	0.176471	-0.0568883	0.333147		0.233	0.388889	0.113898	3.163	0.233	0.444444	0.253262	2.39233	0.233	0.0555556	-0.150709	1.15422
									0.234	0.352941	0.0684861	0.967869	0.234	0.588235	0.260746	0.858129	0.234	0.176471	-0.0577605	0.337988		0.234	0.388889	0.113898	3.163	0.234	0.444444	0.253262	2.39233	0.234	0.0555556	-0.150709	1.15422
									0.235	0.352941	0.0684861	0.967869	0.235	0.588235	0.260746	0.858129	0.235	0.176471	-0.0577605	0.337988		0.235	0.388889	0.113898	3.163	0.235	0.444444	0.253262	2.39233	0.235	0.0555556	-0.150709	1.15422
									0.236	0.352941	0.0806054	0.975702	0.236	0.588235	0.265172	0.862001	0.236	0.176471	-0.0615238	0.343337		0.236	0.388889	0.113898	3.163	0.236	0.444444	0.253262	2.39233	0.236	0.0555556	-0.150709	1.15422
									0.237	0.352941	0.0827561	0.975513	0.237	0.588235	0.264192	0.860823	0.237	0.176471	-0.0615238	0.343337		0.237	0.388889	0.113898	3.163	0.237	0.444444	0.253262	2.39233	0.237	0.0555556	-0.150709	1.15422
									0.238	0.352941	0.0827561	0.975513	0.238	0.588235	0.264192	0.860823	0.238	0.176471	-0.0615238	0.343337		0.238	0.388889	0.113898	3.163	0.238	0.444444	0.253262	2.39233	0.238	0.0555556	-0.150709	1.15422
									0.239	0.352941	0.0823625	0.97642	0.239	0.588235	0.264192	0.860823	0.239	0.176471	-0.0615238	0.343337		0.239	0.388889	0.113898	3.163	0.239	0.444444	0.253262	2.39233	0.239	0.0555556	-0.150709	1.15422
									0.24	0.352941	0.0902776	0.976252	0.24	0.588235	0.264192	0.860823	0.24	0.176471	-0.0615238	0.343337		0.24	0.388889	0.113898	3.163	0.24	0.444444	0.253262	2.39233	0.24	0.0555556	-0.150709	1.15422
									0.241	0.352941	0.0902776	0.976252	0.241	0.588235	0.264192	0.860823	0.241	0.176471	-0.0615238	0.343337		0.241	0.388889	0.113898	3.163	0.241	0.444444	0.253262	2.39233	0.241	0.0555556	-0.150709	1.15422
									0.242	0.352941	0.0938395	0.974406	0.242	0.588235	0.263832	0.86137	0.242	0.176471	-0.0655245	0.346892		0.242	0.388889	0.113898	3.163	0.242	0.444444	0.253262	2.39233	0.242	0.0555556	-0.150709	1.15422
									0.243	0.529412	0.0233818	0.903821	0.243	0.588235	0.272024	0.872686	0.243	0.176471	-0.0704913	0.355613		0.243	0.388889	0.113898	3.163	0.243	0.444444	0.253262	2.39233	0.243	0.0555556	-0.150709	1.15422
									0.244	0.529412	0.0328282	0.903915	0.244	0.588235	0.273377	0.879208	0.244	0.176471	-0.0689624	0.357052		0.244	0.388889	0.113898	3.163	0.244	0.444444	0.253262	2.39233	0.244	0.0555556	-0.150709	1.15422
									0.245	0.529412	0.0328282	0.903915	0.245	0.588235	0.273377	0.879208	0.245	0.176471	-0.0689624	0.357052		0.245	0.388889	0.113898	3.163	0.245	0.444444	0.253262	2.39233	0.245	0.0555556	-0.150709	1.15422
									0.246	0.529412	0.0328282	0.903915	0.246	0.588235	0.273377	0.879208	0.246	0.176471	-0.0689624	0.357052		0.246	0.388889	0.113898	3.163	0.246	0.444444	0.253262	2.39233	0.246	0.0555556	-0.150709	1.15422
									0.247	0.529412	0.0328282	0.903915	0.247	0.588235	0.273377	0.879208	0.247	0.176471	-0.0689624	0.357052		0.247	0.388889	0.113898	3.163	0.247	0.444444	0.253262	2.39233	0.247	0.0555556	-0.150709	1.15422
									0.248	0.529412	0.0328282	0.903915	0.248	0.588235	0.273377	0.879208	0.248	0.176471	-0.0689624	0.357052		0.248	0.388889	0.113898	3.163	0.248	0.444444	0.253262	2.39233	0.248	0.0555556	-0.150709	1.15422
									0.249	0.529412	0.0328282	0.903915	0.249	0.588235	0.273377	0.879208	0.249	0.176471	-0.0689624	0.357052		0.249	0.388889	0.113898	3.163	0.249	0.444444	0.253262	2.39233	0.249	0.0555556	-0.150709	1.15422
									0.25	0.529412	0.0553897	0.922448	0.25	0.588235	0.288298	0.887288	0.25	0.176471	-0.0805245	0.363849		0.25	0.888889	-0.0898087	1.18271	0.25	0.888889	0.128424	1.13047	0.25	0.111111	-0.273863	1.19247
									0.251	0.529412	0.0553897	0.922448	0.251	0.588235	0.288298	0.887288	0.251	0.176471	-0.0805245	0.363849		0.251	0.888889	-0.0898087	1.18271	0.251	0.888889	0.128424	1.13047	0.251	0.111111	-0.273863	1.19247
									0.252	0.529412	0.0553897	0.922448	0.252	0.588235	0.288298	0.887288	0.252	0.176471	-0.0805245	0.363849		0.252	0.888889	-0.0898087	1.18271	0.252	0.888889	0.128424	1.13047	0.252	0.111111	-0.273863	1.19247
									0.253	0.529412	0.0553897	0.922448	0.253	0.588235	0.288298	0.887288	0.253	0.176471	-0.0805245	0.363849		0.253	0.888889	-0.0898087	1.18271	0.253	0.888889	0.128424	1.13047	0.253	0.111111	-0.273863	1.19247
									0.254	0.529412	0.0553897	0.922448	0.254	0.588235	0.288298	0.887288	0.254	0.176471	-0.0805245	0.363849		0.254	0.888889	-0.0898087	1.18271	0.254	0.888889	0.128424	1.13047	0.254	0.111111	-0.273863	1.19247
									0.255	0.529412	0.0553897	0.922448	0.255	0.588235	0.288298	0.887288	0.255	0.176471	-0.0805245	0.363849		0.255	0.888889	-0.0898087	1.18271	0.255	0.888889	0.128424	1.13047	0.255	0.111111	-0.273863	1.19247
									0.256	0.529412	0.0556423	0.923631	0.256	0.588235	0.288298	0.887288	0.256	0.176471	-0.0789159	0.363849		0.256	0.888889	-0.0898087	1.18271	0.256	0.888889	0.128424	1.13047	0.256	0.111111	-0.273863	1.19247
									0.257	0.529412	0.0559817	0.923514	0.257	0.588235	0.289284	0.891551	0.257	0.176471	-0.0790358	0.36512		0.257	0.888889	-0.0898087	1.18271	0.257	0.888889	0.128424	1.13047	0.257	0.111111	-0.273863	1.19247
									0.258	0.529412	0.0555145	0.924501	0.258	0.588235	0.293614	0.889033	0.258	0.176471	-0.0874851	0.371211		0.258	0.888889	-0.0898087	1.18271	0.258	0.888889	0.128424	1.13047	0.258	0.111111	-0.273863	1.19247
									0.259	0.529412	0.0730858	0.925901	0.259	0.588235	0.292651	0.894155	0.259	0.176471	-0.0916352	0.372703		0.259	0.888889	-0.0898087	1.18271	0.259	0.888889	0.128424	1.13047	0.259	0.111111	-0.273863	1.19247
									0.26	0.529412	0.0759813	0.926579	0.26	0.588235	0.292749	0.896596	0.26	0.176471	-0.101661	0.376562		0.26	0.888889	-0.0898087	1.18271	0.26	0.888889	0.128424	1.13047	0.26	0.111111	-0.273863	1.19247
									0.261	0.529412	0.0759922	0.926569	0.261	0.588235	0.292749	0.896596	0.261	0.176471	-0.101661	0.376562		0.261	0.888889	-0.0898087	1.18271	0.261	0.888889	0.128424	1.13047	0.261	0.111111	-0.273863	1.19247
									0.262	0.529412	0.0758735	0.926673	0.262	0.588235	0.292617	0.898583	0.262	0.176471	-0.101661	0.376562		0.262	0.888889	-0.0898087	1.18271	0.262	0.888889	0.128424	1.13047	0.262	0.111111	-0.273863	1.19247
									0.263	0.529412	0.0758735	0.926673	0.263	0.588235	0.292617	0.898583	0.263	0.176471	-0.101661	0.376562		0.263	0.888889	-0.0898087	1.18271	0.263	0.888889	0.128424	1.13047	0.263	0.111111	-0.273863	1.19247
									0.264	0.529412	0.0776491	0.927978	0.264	0.588235	0.29143	0.905941	0.264	0.176471	-0.102768	0.378991		0.264	0.888889	-0.0898087	1.18271	0.264	0.888889	0.128424	1.13047	0.264	0.111111	-0.273863	1.19247
									0.265	0.529412	0.0890433	0.927821	0.265	0.588235	0.294358	0.911521	0.265	0.176471	-0.0980671	0.385576		0.265	0.888889	-0.0898087	1.18271	0.265	0.888889	0.128424	1.13047	0.265	0.111111	-0.273863	1.19247
									0.266	0.529412	0.0890433	0.927821	0.266	0.588235	0.294358	0.911521	0.266	0.176471	-0.0980671	0.385576		0.266	0.888889	-0.0898087	1.18271	0.266	0.888889	0.128424	1.13047	0.266	0.111111	-0.273863	1.19247
									0.267	0.529412	0.129822	0.926617	0.267	0.588235	0.2987	0.937815	0.267	0.176471	-0.0973945	0.390615		0.267	0.888889	-0.0898087	1.18271	0.267	0.888889	0.128424	1.13047	0.267	0.111111	-0.258101	1.19353
									0.268	0.529412	0.129822	0.926617	0.268	0.588235	0.2987	0.937815	0.268	0.176471	-0.0973945	0.390615		0.268	0.888889	-0.0898087	1.18271	0.268	0.888889	0.128424	1.13047	0.268	0.111111	-0.258101	1.19353
									0.269	0.529412	0.129693	0.926745	0.269	0.588235	0.2987	0.937815	0.269	0.176471	-0.0951981	0.391193		0.269	0.888889	-0.0898087	1.18271	0.269	0.888889	0.128424	1.13047	0.269	0.111111	-0.258101	1.19353
									0.27	0.529412	0.131743	0.931802	0.27	0.588235	0.2998	0.937484	0.27	0.176471	-0.0935309	0.391816		0.27	0.888889	-0.0898087	1.18271	0.27	0.888889	0.128424	1.13047	0.27	0.111111	-0.258101	1.19353
									0.271	0.529412	0.133147	0.931864	0.271	0.588235	0.298892	0.94014	0.271	0.176471	-0.0924522	0.388195		0.271	0.888889	-0.0898087	1.18271	0.271	0.888889	0.128424	1.13047	0.271	0.111111	-0.258101	1.19353
									0.272	0.529412	0.133147	0.931864	0.272	0.588235	0.298892	0.94014	0.272	0.176471	-0.0924522	0.388195		0.272	0.888889	-0.0898087	1.18271	0.272	0.888889	0.128424	1.13047	0.272	0.111111	-0.258101	1.19353
									0.273	0.588235	0.126645	0.910429	0.273	0.588235	0.297762	0.941669	0.273	0.176471	-0.102326	0.41122		0.273	0.888889	-0.0829026	1.18789	0.273	0.888889	0.148623	1.13354	0.273	0.111111	-0.245825	1.21727
									0.274	0.588235	0.126645	0.910429	0.274	0.588235	0.297762	0.941669	0.274	0.176471	-0.102326	0.41122		0.274	0.888889	-0.0829026	1.18789	0.274	0.888889	0.148623	1.13354	0.274	0.111111	-0.245825	1.21727
									0.275	0.588235	0.125988	0.911735	0.275	0.588235	0.29824	0.943519	0.275	0.176471	-0.0916385	0.418134		0.275	0.888889	-0.0829026	1.18789	0.275	0.888889	0.148623	1.13354	0.275	0.111111	-0.245825	1.21727
									0.276	0.588235	0.12668	0.911165	0.276	0.588235	0.299036	0.94445	0.276	0.176471	-0.0958274	0.426182		0.276	0.888889	-0.0829026	1.18789	0.276	0.888889	0.148623	1.13354	0.276	0.111111	-0.245825	1.21727
									0.277	0.588235	0.12668	0.911165	0.277	0.588235	0.299036	0.94445	0.277	0.176471	-0.0958274	0.426182		0.277	0.888889	-0.0829026	1.18789	0.277	0.888889	0.148623	1.13354	0.277	0.111111	-0.245825	1.21727
									0.278	0.588235	0.131856	0.910251	0.278	0.588235	0.299384	0.944021	0.278	0.176471	-0.103921	0.428483		0.278	0.888889	-0.0829026	1.18789	0.278	0.888889	0.148623	1.13354	0.278	0.111111	-0.245825	1.22875
									0.279	0.588235	0.131856	0.910251	0.279	0.588235	0.299384	0.944021	0.279	0.176471	-0.103921	0.428483		0.279	0.888889	-0.0829026	1.18789	0.279	0.888889	0.148623	1.13354	0.279	0.111111	-0.245825	1.22875
									0.28	0.588235	0.130019	0.912842	0.28	0.588235	0.300892	0.94336	0.28	0.176471	-0.103921	0.43061		0.28	0.888889	-0.0829026	1.18789	0.28	0.888889	0.148623	1.13354	0.28	0.111111	-0.245825	1.22875
									0.281	0.588235	0.130019	0.912842	0.281	0.588235	0.300892	0.94336	0.281	0.176471	-0.103921	0.43061		0.281	0.888889	-0.0829026	1.18789	0.281	0.888889	0.148623	1.13354	0.281	0.111111	-0.245825	1.22875
									0.282	0.588235	0.148372	0.918897	0.282	0.588235	0.299802	0.954022	0.282	0.176471	-0.101295	0.444106		0.282	0.888889	-0.0829026	1.18789	0.282	0.888889	0.148623	1.13354	0.282	0.111111	-0.245825	1.22875
									0.283	0.588235	0.15019	0.91753	0.283	0.588235	0.299757	0.954531	0.283	0.176471	-0.0976673	0.444132		0.283	0.888889	-0.0829026	1.18789	0.283	0.888889	0.148623	1.13354	0.283	0.111111	-0.245825	1.22875
									0.284	0.588235	0.15019	0.91753	0.284	0.588235	0.299757	0.954531	0.284	0.176471	-0.0976673	0.444132		0.284	0.888889	-0.0829026	1.18789	0.284	0.888889	0.148623	1.13354	0.284	0.111111	-0.245825	1.22875
									0.285	0.588235	0.15019	0.91753	0.285	0.588235	0.299757	0.954531	0.285	0.176471	-0.0976673	0.444132		0.285	0.888889	-0.0829026	1.18789	0.285	0.888889	0.148623	1.13354	0.285	0.111111	-0.245825	1.22875
									0.286	0.588235	0.168861	0.933538	0.286	0.588235	0.300047	0.961642	0.286	0.176471	-0.0962928	0.463514		0.286	0.888889	0.00333755	1.1816	0.286	0.888889	0.192233	1.1287	0.286	0.111111	-0.199574	1.31827
									0.287	0.588235	0.168861	0.933538	0.287	0.588235	0.300047	0.961642	0.287	0.176471	-0.0962928	0.463514		0.287	0.888889	0.00333755	1.1816	0.287	0.888889	0.192233	1.1287	0.287	0.111111	-0.199574	1.31827
									0.288	0.588235	0.168861	0.933538	0.288	0.588235	0.300047	0.961642	0.288	0.176471	-0.0962928	0.463514		0.288	0.888889	0.00333755	1.1816	0.288	0.888889	0.192233	1.1287	0.288	0.111111	-0.199574	1.31827
									0.289	0.588235	0.168861	0.933538	0.289	0.588235	0.300047	0.961642	0.289	0.176471	-0.0962928	0.463514		0.289	0.888889	0.00333755	1.1816	0.289	0.888889	0.192233	1.1287	0.289	0.111111	-0.199574	1.31827
									0.29	0.588235	0.168468	0.937926	0.29	0.588235	0.300107	0.961564	0.29	0.176471	-0.0964668	0.463317		0.29	0.888889	0.00333755	1.1816	0.29	0.888889	0.192233	1.1287	0.29	0.111111	-0.199574	1.31827
									0.291	0.588235	0.180216	0.937067	0.291	0.588235	0.302449	0.964112	0.291	0.176471	-0.100186	0.467826		0.291	0.888889	0.00333755	1.1816	0.291	0.888889	0.192233	1.1287	0.291	0.111111	-0.199574	1.31827
									0.292	0.588235	0.17977	0.941401	0.292	0.588235	0.301802	0.967241	0.292	0.176471	-0.10143	0.469947		0.292	0.888889	0.00333755	1.1816	0.292	0.888889	0.192233	1.1287	0.292	0.111111	-0.199574	1.31827
									0.293	0.588235	0.179307	0.941729	0.293	0.588235	0.304787	0.968139	0.293	0.176471	-0.102765	0.469947		0.293	0.888889	0.00333755	1.1816	0.293	0.888889	0.192233	1.1287	0.293	0.111111	-0.199574	1.31827
									0.294	0.588235	0.179307	0.941729	0.294	0.588235	0.304787	0.968139	0.294	0.176471	-0.102765	0.469947		0.294	0.888889	0.00333755	1.1816	0.294	0.888889	0.192233	1.1287	0.294	0.111111	-0.199574	1.31827
									0.295	0.588235	0.186412	0.951789	0.295	0.588235	0.307801	0.969887	0.295	0.176471	-0.108722	0.477484		0.295	0.888889	0.00333755	1.1816	0.295	0.888889	0.192233	1.1287	0.295	0.111111	-0.199574	1.31827
									0.296	0.588235	0.186412	0.953327	0.296	0.588235	0.307801	0.969887	0.296	0.176471	-0.108722	0.477484		0.296	0.888889	0.00333755	1.1816	0.296	0.888889	0.192233	1.1287	0.296	0.111111	-0.199574	1.31827
									0.297	0.588235	0.18867	0.961177	0.297	0.588235	0.308572	0.972637	0.297	0.176471	-0.104933	0.477365		0.297	0.888889	0.00333755	1.1816	0.297	0.888889	0.192233	1.1287	0.297	0.111111	-0.199574	1.31827
									0.298	0.588235	0.19054	0.965367	0.298	0.588235	0.310355	0.979958	0.298	0.176471	-0.111405	0.478363		0.298	0.888889	0.00333755	1.1816	0.298	0.888889	0.192233	1.1287	0.298	0.111111	-0.199574	1.31827
									0.299	0.588235	0.19054	0.965367	0.299	0.588235	0.310355	0.979958	0.299	0.176471	-0.111405	0.478363		0.299	0.888889	0.00333755	1.1816	0.299	0.888889	0.192233	1.1287	0.299	0.111111	-0.199574	1.31827
									0.3	0.588235	0.193071	0.977882	0.3	0.588235	0.314615	0.98416	0.3	0.176471	-0.109458	0.498549		0.3	0.888889	0.015877	1.17866	0.3	0.888889	0.209718	1.13355	0.3	0.111111	-0.177923	1.38966
									0.301	0.588235	0.193071	0.977882	0.301	0.588235	0.314615	0.98416	0.301	0.176471	-0.109458	0.498549		0.301	0.888889	0.015877	1.17866	0.301	0.888889	0.209718	1.13355	0.301	0.111111	-0.177923	1.38966
									0.302	0.588235	0.193071	0.977882	0.302	0.588235	0.314615	0.98416	0.302	0.176471	-0.109458	0.498549		0.302	0.888889	0.015877	1.17866	0.302	0.888889	0.209718	1.13355	0.302	0.111111	-0.177923	1.38966
									0.303	0.588235	0.195013	0.975967	0.303	0.588235	0.314392	0.98862	0.303	0.176471	-0.109458	0.498549		0.303	0.888889	0.015877	1.17866	0.303	0.888889	0.209718	1.13355	0.303	0.111111	-0.177923	1.38966
									0.304	0.588235	0.200843	0.977416	0.304	0.588235	0.316991	0.997637	0.304	0.176471	-0.107541	0.512647		0.304	0.888889	0.015877	1.17866	0.304	0.888889	0.209718	1.13355	0.304	0.111111	-0.177923	1.38966
									0.305	0.588235	0.200843	0.977416	0.305	0.588235	0.317368	0.998704	0.305	0.176471	-0.107565	0.512675		0.305	0.888889	0.015877	1.17866	0.305	0.888889	0.209718	1.13355	0.305	0.111111	-0.177923	1.38966
									0.306	0.588235	0.206898	0.976882	0.306	0.588235	0.317078	1.00343	0.306	0.176471	-0.104075	0.522242		0.306	0.888889	0.015877	1.17866	0.306	0.888889	0.209718	1.13355	0.306	0.111111	-0.177923	1.38966
									0.307	0.588235	0.206898	0.976882	0.307	0.588235	0.317078	1.00343	0.307	0.176471	-0.104075	0.522242		0.307	0.888889	0.015877	1.17866	0.307	0.888889	0.209718	1.13355	0.307	0.111111	-0.177923	1.38966
									0.308	0.588235	0.208523	0.982911	0.308	0.588235	0.317415	1.01567	0.308	0.176471	-0.100772	0.523642		0.308	0.888889	0.0306823	1.17059	0.308	0.888889	0.211564	1.14082	0.308	0.111111	-0.178634	1.3928
									0.309	0.588235	0.208523	0.982911	0.309	0.588235	0.317415	1.01567	0.309	0.176471	-0.100772	0.523642		0.309	0.888889	0.0306823	1.17059	0.309	0.888889	0.211564	1.14082	0.309	0.111111	-0.178634	1.3928
									0.31	0.588235	0.209139	0.982271	0.31	0.588235	0.317857	1.01567	0.31	0.176471	-0.0924652	0.523271		0.31	0.888889	0.0306823	1.17059	0.31	0.888889	0.211564	1.14082	0.31	0.111111	-0.178634	1.3928
									0.311	0.588235	0.210383	0.986911	0.311	0.588235	0.325685	1.01767	0.311	0.176471	-0.0899862	0.530023		0.311	0.888889	0.0306823	1.17059	0.311	0.888889	0.211564	1.14082	0.311	0.111111	-0.178634	1.3928
									0.312	0.588235	0.210383	0.986911	0.312	0.588235	0.325685	1.01767	0.312	0.176471	-0.0899862	0.530023		0.312	0.888889	0.0306823	1.17059	0.312	0.888889	0.211564	1.14082	0.312	0.111111	-0.178634	1.3928
									0.313	0.588235	0.221236	0.981768	0.313	0.588235	0.322243	1.02972	0.313	0.176471	-0.0917511	0.541045		0.313	0.888889	0.0413784	1.17059	0.313	0.888889	0.211564	1.14082	0.313	0.111111	-0.178624	1.3928
									0.314	0.588235	0.221236	0.981768	0.314	0.588235	0.322243	1.02972	0.314	0.176471	-0.0917511	0.541045		0.314	0.888889	0.0413784	1.17059	0.314	0.888889	0.211564	1.14082	0.314	0.111111	-0.178624	1.3928
									0.315	0.588235	0.229644	0.981219	0.315	0.588235	0.320417	1.0314	0.315	0.176471	-0.091767	0.54698		0.315	0.888889	0.0413784	1.17059	0.315	0.888889	0.211564	1.14082	0.315	0.111111	-0.178624	1.3928
									0.316	0.588235	0.232005	0.981082	0.316	0.588235	0.319854	1.04232	0.316	0.176471	-0.0921765	0.545334		0.316	0.888889	0.0413784	1.17059	0.316	0.888889	0.212655	1.14082	0.316	0.111111	-0.178624	1.41385
									0.317	0.588235	0.232005	0.981082	0.317	0.588235	0.319854	1.04232	0.317	0.176471	-0.0921765	0.545334		0.317	0.888889	0.0413784	1.17059	0.317	0.888889	0.212655	1.14082	0.317	0.111111	-0.178624	1.41385
									0.318	0.588235	0.232842	0.982429	0.318	0.588235	0.326125	1.0429	0.318	0.176471	-0.0930469	0.546529		0.318	0.888889	0.0413784	1.17059	0.318	0.888889	0.212655	1.14082	0.318	0.111111	-0.178624	1.41385
									0.319	0.588235	0.232932	0.982429	0.319	0.588235	0.327508	1.04313	0.319	0.176471	-0.0933281	0.550361		0.319	0.888889	0.0413784	1.17059	0.319	0.888889	0.212655	1.14082	0.319	0.111111	-0.178624	1.41385
									0.32	0.588235	0.233014	0.98682	0.32	0.588235	0.327583	1.04347	0.32	0.176471	-0.0942644	0.553839		0.32	0.888889	0.0413784	1.17059	0.32	0.888889	0.212655	1.14082	0.32	0.111111	-0.178624	1.41385
									0.321	0.588235	0.233014	0.98682	0.321	0.588235	0.327583	1.04347	0.321	0.176471	-0.0942644	0.553839		0.321	0.888889	0.0413784	1.17059	0.321	0.888889	0.212655	1.14082	0.321	0.111111	-0.178624	1.41385
									0.322	0.588235	0.236311	1.00095	0.322	0.588235	0.328757	1.05764	0.322	0.176471	-0.0957112	0.558285		0.322	0.888889	0.0413784	1.17059	0.322	0.888889	0.212655	1.14082	0.322	0.111111	-0.178624	1.41385
									0.323	0.588235	0.246972	1.00062	0.323	0.588235	0.331531	1.06314	0.323	0.176471	-0.0938764	0.565911		0.323	0.888889	0.0413784	1.17059	0.323	0.888889	0.212655	1.14082	0.323	0.111111	-0.178624	1.41385
									0.324	0.588235	0.249627	1.00223	0.324	0.588235	0.330219	1.06976	0.324	0.176471	-0.104912	0.578998		0.324	0.888889	0.0413784	1.17059	0.324	0.888889	0.212655	1.14082	0.324	0.111111	-0.178624	1.41385
									0.325	0.588235	0.253081	1.00263	0.325	0.588235	0.33328	1.07462	0.325	0.176471	-0.093597	0.584307		0.325	0.888889	0.0413784	1.17059	0.325	0.888889	0.212655	1.14082	0.325	0.111111	-0.178624	1.41385
									0.326	0.588235	0.253241	1.00243	0.326	0.588235	0.334326	1.07462	0.326	0.176471	-0.0945775	0.585788		0.326	0.888889	0.0413784	1.17059	0.326	0.888889	0.212655	1.14082	0.326	0.111111	-0.178624	1.41385
									0.327	0.588235	0.253241	1.00243	0.327	0.588235	0.334326	1.07462	0.327	0.176471	-0.0945775	0.585788		0.327	0.888889	0.0413784	1.17059	0.327	0.888889	0.212655	1.14082	0.327	0.111111	-0.178624	1.41385
									0.328	0.588235	0.253241	1.00243	0.328	0.588235	0.334326	1.07462	0.328	0.176471	-0.0945775	0.585788		0.328	0.888889	0.0413784	1.17059	0.328	0.888889	0.212655	1.14082	0.328	0.111111	-0.178624	1.41385
									0.329	0.588235	0.253241	1.00243	0.329	0.588235	0.334326	1.07462	0.329	0.176471	-0.0945775	0.585788		0.329	0.888889	0.0413784	1.17059	0.329	0.888889	0.212655	1.14082	0.329	0.111111	-0.178624	1.41385
									0.33	0.588235	0.253241	1.00243	0.33	0.588235	0.334326	1.07462	0.33	0.176471	-0.0945775	0.585788		0.33	0.888889	0.0413784	1.17059	0.33	0.888889	0.212655	1.14082	0.33	0.111111	-0.178624	1.41385
									0.331	0.588235	0.253241	1.00243	0.331	0.588235	0.334326	1.07462	0.331	0.176471	-0.0945775	0.585788		0.331	0.888889	0.0413784	1.17059	0.331	0.888889	0.212655	1.14082	0.331	0.111111	-0.178624	1.41385
									0.332	0.588235	0.253241	1.00243	0.332	0.588235	0.334326	1.07462	0.332	0.176471	-0.0945775	0.585788		0.332	0.888889	0.0413784	1.17059	0.332	0.888889	0.212655	1.14082	0.332	0.111111	-0.178624	1.41385
									0.333	0.588235	0.253241	1.00243	0.333	0.588235	0.334326	1.07462	0.333	0.176471	-0.0945775	0.585788		0.333	0.888889	0.0413784	1.17059	0.333	0.888889	0.212655	1.14082	0.333	0.111111	-0.178624	1.41385
									0.334	0.588235	0.289727	1.01085	0.334	0.588235	0.338916	1.12169	0.334	0.176471	-0.0863951	0.632295		0.334	0.888889	0.233396	1.14862	0.334	0.888889	0.33415	1.14597	0.334	0.111111	-0.123172	1.55934
									0.335	0.588235	0.289727	1.01085	0.335	0.588235	0.338916	1.12169	0.335	0.176471	-0.0863951	0.632295		0.335	0.888889	0.233396	1.14862	0.335	0.888889	0.33415	1.14597	0.335	0.111111	-0.123172	1.55934
									0.336	0.588235	0.289727	1.01085	0.336	0.588235	0.338916	1.12169	0.336	0.176471	-0.0863951	0.632295		0.336	0.888889	0.233396	1.14862	0.336	0.888889	0.33415	1.14597	0.336	0.111111	-0.123172	1.55934
									0.337	0.588235	0.289727	1.01085	0.337	0.588235	0.338916	1.12169	0.337	0.176471	-0.0863951	0.632295		0.337	0.888889	0.233396	1.14862	0.337	0.888889	0.33415	1.14597	0.337	0.111111	-0.123172	1.55934
									0.338	0.588235	0.289727	1.01085	0.338	0.588235	0.338916	1.12169	0.338	0.176471	-0.0863951	0.632295		0.338	0.888889	0.233396	1.14862	0.338	0.888889	0.33415	1.14597	0.338	0.111111	-0.123172	1.55934
									0.339	0.588235	0.289727	1.01085	0.339	0.588235	0.338916	1.12169	0.339	0.176471	-0.0863951	0.632295		0.339	0.888889	0.233396	1.14862	0.339	0.888889	0.33415	1.14597	0.339	0.111111	-0.123172	1.55934
									0.34	0.588235	0.289727	1.01085	0.34	0.588235	0.338916	1.12169	0.34	0.176471	-0.0863951	0.632295		0.34	0.888889	0.233396	1.14862	0.34	0.888889	0.33415	1.14597	0.34	0.111111	-0.123172	1.55934
									0.341	0.588235	0.289727	1.01085	0.341	0.588235	0.339115	1.12202	0.341	0.176471	-0.0824571	0.632295		0.341	0.888889	0.233396	1.14862	0.341	0.888889	0.33415	1.14597	0.341	0.111111	-0.123172	1.55934
									0.342	0.588235	0.289933	1.01151	0.342	0.588235	0.338761	1.12202	0.342	0.176471	-0.0818574	0.632295		0.342	0.888889	0.233396	1.14862	0.342	0.888889	0.33415	1.14597	0.342	0.111111	-0.123172	1.55934
									0.343	0.588235	0.294713	1.00957	0.343	0.588235	0.344729	1.13238	0.343	0.176471	-0.0814905	0.659923		0.343	0.888889	0.233396	1.14862	0.343	0.888889	0.33415	1.14597	0.343	0.111111	-0.123172	1.55934
									0.344	0.588235	0.297142	1.01002	0.344	0.588235	0.350419	1.1346	0.344	0.176471	-0.0789307	0.66878		0.344	0.888889	0.233396	1.14862	0.344	0.888889	0.33415	1.14597	0.344	0.111111	-0.123172	1.55934
									0.345	0.588235	0.306509	1.0065	0.345	0.588235	0.350829	1.13669	0.345	0.176471	-0.081113	0.681641		0.345	0.888889	0.233396	1.14862	0.345	0.888889	0.33415	1.14597	0.345	0.111111	-0.123172	1.55934
									0.346	0.588235	0.306509	1.0065	0.346	0.588235	0.350829	1.13669	0.346	0.176471	-0.081113	0.681641		0.346	0.888889	0.233396	1.14862	0.346	0.888889	0.33415	1.14597	0.346	0.111111	-0.123172	1.55934
									0.347	0.588235	0.308574	1.00688	0.347	0.588235	0.349929	1.13768	0.347	0.176471	-0.0810205	0.683633		0.347	0.888889	0.233396	1.14862	0.347	0.888889	0.33415	1.14597	0.347	0.111111	-0.123172	1.55934
									0.348	0.588235	0.308674	1.00673	0.348	0.588235	0.349597	1.13768	0.348	0.176471	-0.0810542	0.684238		0.348	0.888889	0.233396	1.14862	0.348	0.888889	0.33415	1.14597	0.348	0.111111	-0.123172	1.55934
									0.349	0.588235	0.308405	1.00673	0.349	0.588235	0.350457	1.14042	0.349	0.176471	-0.0753121	0.684238		0.349	0.888889	0.233396	1.14862	0.349	0.888889	0.33415	1.14597	0.349	0.111111	-0.123172	1.55934
									0.35	0.588235	0.312086	1.00563	0.35	0.588235	0.350775	1.14729	0.35	0.176471	-0.0706693	0.689137		0.35	0.888889	0.233396	1.14862	0.35	0.888889	0.33415	1.14597	0.35	0.111111	-0.123172	1.55934
									0.351	0.588235	0.312086	1.00563	0.351	0.588235	0.350775	1.14729	0.351	0.176471	-0.0706693	0.689137		0.351	0.888889	0.233396	1.14862	0.351	0.888889	0.33415	1.14597	0.351	0.111111	-0.123172	1.55934
									0.352	0.588235	0.31146	1.00819	0.352	0.588235	0.350863	1.16305	0.352	0.176471	-0.0713521	0.69573		0.352	0.888889	0.233396	1.14862	0.352	0.888889	0.33415	1.14597	0.352	0.111111	-0.123172	1.55934
									0.353	0.588235	0.31754	1.00463	0.353	0.588235	0.350584	1.16568	0.353	0.176471	-0.0734957	0.708986		0.353	0.888889	0.233396	1.14862	0.353	0.888889	0.335392	1.14597	0.353	0.111111	-0.119386	1.55934
									0.354	0.588235	0.31754	1.00463	0.354	0.588235	0.350584	1.16568	0.354	0.176471	-0.0734957	0.708986		0.354	0.888889	0.233396	1.14862	0.354	0.888889	0.335392	1.14597	0.354	0.111111	-0.119386	1.55934
									0.355	0.588235	0.3177	1.00413	0.355	0.588235	0.357805	1.16428	0.355	0.176471	-0.0751442	0.730382		0.355	0.888889	0.233396	1.14862	0.355	0.888889	0.335392	1.14597	0.355	0.111111	-0.119386	1.55934
									0.356	0.588235	0.3177	1.00413	0.356	0.588235	0.357805	1.16428	0.356	0.176471	-0.0751442	0.730382		0.356	0.888889	0.233396	1.14862	0.356	0.888889	0.335392	1.14597	0.356	0.111111	-0.119386	1.55934
									0.357	0.588235	0.3177	1.00413	0.357	0.588235	0.357805	1.16428	0.357	0.176471	-0.0751442	0.730382		0.357	0.888889	0.233396	1.14862	0.357	0.888889	0.335392	1.14597	0.357	0.111111	-0.119386	1.55934
									0.358	0.588235	0.323817	0.999943	0.358	0.588235	0.359626	1.16912	0.358	0.176471	-0.0741008	0.739383		0.358	0.888889	0.249	1.14273	0.358	0.888889	0.33661	1.14541	0.358	0.111111	-0.113237	1.55864
									0.359	0.588235	0.324399	0.998597	0.359	0.588235	0.358343	1.17751	0.359	0.176471	-0.0741515	0.739497		0.359	0.888889	0.249	1.14273	0.359	0.888889	0.33661	1.14541	0.359	0.111111	-0.113237	1.55864
									0.36	0.588235	0.324795	0.999299	0.36	0.588235	0.358953	1.18016	0.36	0.176471	-0.0736451	0.738705		0.36	0.888889	0.249	1.14273	0.36	0.888889	0.33661	1.14541	0.36	0.111111	-0.113237	1.55864
									0.361	0.588235	0.324795	0.999299	0.361	0.588235	0.358953	1.18016	0.361	0.176471	-0.0736451	0.738705		0.361	0.888889	0.249	1.14273	0.361	0.888889	0.33661	1.14541	0.361	0.111111	-0.113237	1.55864
									0.362	0.588235	0.325986	1.00116	0.362	0.588235	0.356794	1.19599	0.362	0.176471	-0.0735213	0.752824		0.362	0.888889	0.249	1.14273	0.362	0.888889	0.33661	1.14541	0.362	0.111111	-0.113237	1.55864
									0.363	0.588235	0.325986	1.00116	0.363	0.588235	0.356794	1.19599	0.363	0.176471	-0.0735213	0.752824		0.363	0.888889	0.249	1.14273	0.363	0.888889	0.33661	1.14541	0.363	0.111111	-0.113237	1.55864
									0.364	0.647059	0.330755	0.986197	0.364	0.588235	0.362263	1.2113	0.364	0.235294	-0.133898	0.761171		0.364	0.888889	0.261906	1.14675	0.364	0.888889	0.348794	1.14204	0.364	0.111111	-0.111832	1.56352
									0.365	0.647059	0.330755	0.986197	0.365	0.588235	0.362263	1.2113	0.365	0.235294	-0.133898	0.761171		0.365	0.888889	0.261906	1.14675	0.365	0.888889	0.348794	1.14204	0.365	0.111111	-0.111832	1.56352
									0.366	0.647059	0.332182	0.989803	0.366	0.588235	0.361372	1.2113	0.366	0.235294	-0.127558	0.75957		0.366	0.888889	0.261906	1.14675	0.366	0.888889	0.348794	1.14204	0.366	0.111111	-0.111832	1.56352
									0.367	0.647059	0.345698	0.986313	0.367	0.588235	0.363327	1.22201	0.367	0.235294	-0.130231	0.771198		0.367	0.888889	0.261906	1.14675	0.367	0.888889	0.348794	1.14204	0.367	0.111111	-0.111832	1.56352
									0.368	0.647059	0.345698	0.986313	0.368	0.588235	0.363327	1.22201	0.368	0.235294	-0.130231	0.771198		0.368	0.888889	0.261906	1.14675	0.368	0.888889	0.348794	1.14204	0.368	0.111111	-0.111832	1.56352
									0.369	0.647059	0.346952	0.98295	0.369	0.588235	0.362303	1.23386	0.369	0.235294	-0.126465	0.772775		0.369	0.888889	0.261906	1.14675	0.369	0.888889	0.348794	1.14261	0.369	0.111111	-0.111832	1.56352
									0.37	0.647059	0.346952	0.98295	0.37	0.588235	0.362303	1.23386	0.37	0.235294	-0.126465	0.772775		0.37	0.888889	0.261906	1.14675	0.37	0.888889	0.348794	1.14261	0.37	0.111111	-0.111832	1.56352
									0.371	0.647059	0.349933	0.98294	0.371	0.588235	0.36299	1.23187	0.371	0.235294	-0.12756	0.775033		0.371	0.888889	0.261906	1.14675	0.371	0.888889	0.348794	1.14261	0.371	0.111111	-0.111832	1.56352
									0.372	0.647059	0.354329	0.98127	0.372	0.588235	0.364183	1.24214	0.372	0.235294	-0.121407	0.788809		0.372	0.888889	0.261906	1.14675	0.372	0.888889	0.348794	1.14261	0.372	0.111111	-0.111832	1.56352
									0.373	0.647059	0.354579	0.980984	0.373	0.588235	0.364183	1.26486	0.373	0.235294	-0.121407	0.788809		0.373	0.888889	0.261906	1.14675	0.373	0.888889	0.348794	1.14261	0.373	0.111111	-0.111832	1.56352
									0.374	0.647059	0.354579	0.980984	0.374	0.588235	0.364183	1.26486	0.374	0.235294	-0.121407	0.788809		0.374	0.888889	0.261906	1.14675	0.374	0.888889	0.348794	1.14261	0.374	0.111111	-0.111832	1.56352
									0.375	0.647059	0.363841	0.984293	0.375	0.588235	0.369793	1.31465	0.375	0.235294	-0.113065	0.807385		0.375	0.888889	0.2977	1.13961	0.375	0.888889	0.389254	1.14988	0.375	0.611111	-0.79939	0.973717
									0.376	0.647059	0.363841	0.984293	0.376	0.588235	0.369793	1.31465	0.376	0.235294	-0.113065	0.807385		0.376	0.888889	0.2977	1.13961	0.376	0.888889	0.389254	1.14988	0.376	0.611111	-0.79939	0.973717
									0.377	0.647059	0.363841	0.984293	0.377	0.588235	0.369793	1.31465	0.377	0.235294	-0.113065	0.807385		0.377	0.888889	0.2977	1.13961	0.377	0.888889	0.389254	1.14988	0.377	0.611111	-0.79939	0.973717
									0.378	0.647059	0.363841	0.984293	0.378	0.588235	0.369793	1.31465	0.378	0.235294	-0.113065	0.807385		0.378	0.888889	0.2977	1.13961	0.378	0.888889	0.389254	1.14988	0.378	0.611111	-0.79939	0.973717
									0.379	0.647059	0.371174	0.983465	0.379	0.588235	0.370274	1.33001	0.379	0.235294	-0.113423	0.808896		0.379	0.888889	0.2977	1.13961	0.379	0.888889	0.389254	1.14988	0.379	0.611111	-0.79939	0.973717
									0.38	0.647059	0.374103	0.988359	0.38	0.588235	0.374074	1.33172	0.38	0.235294	-0.113464	0.81536		0.38	0.888889	0.2977	1.13961	0.38	0.888889	0.389254	1.14988	0.38	0.611111	-0.79939	0.973717
									0.381	0.647059	0.373728	0.988197	0.381	0.588235	0.373972	1.33766	0.381	0.235294	-0.113464	0.81536		0.381	0.888889	0.2977	1.13961	0.381	0.888889	0.389254	1.14988	0.381	0.611111	-0.79939	0.973717
									0.382	0.647059	0.373728	0.988197	0.382	0.588235	0.373972	1.33766	0.382	0.235294	-0.113464	0.81536		0.382	0.888889	0.2977	1.13961	0.382	0.888889	0.389254	1.14988	0.382	0.611111	-0.79939	0.973717
									0.383	0.647059	0.381196	0.996314	0.383	0.588235	0.37725	1.34017	0.383	0.235294	-0.106523	0.834646		0.383	0.888889	0.2977	1.13961	0.383	0.888889	0.389254	1.14988	0.383	0.611111	-0.79939	0.973717
									0.384	0.647059	0.381196	0.996314	0.384	0.588235	0.37725	1.34017	0.384	0.235294	-0.106523	0.834646		0.384	0.888889	0.2977	1.13961	0.384	0.888889	0.389254	1.14988	0.384	0.611111	-0.79939	0.973717
									0.385	0.647059	0.3839	1.00466	0.385	0.588235	0.377486	1.34171	0.385	0.235294	-0.106315	0.850481		0.385	0.888889	0.298901	1.13903	0.385	0.888889	0.395306	1.14935	0.385	0.611111	-0.781014	0.980154
									0.386	0.647059	0.3839	1.00466	0.386	0.588235	0.377486	1.34171	0.386	0.235294	-0.106315	0.850481		0.386	0.888889	0.298901	1.13903	0.386	0.888889	0.395306	1.14935	0.386	0.611111	-0.781014	0.980154
									0.387	0.647059	0.3839	1.00466	0.387	0.588235	0.377486	1.34171	0.387	0.235294	-0.106315	0.850481		0.387	0.888889	0.298901	1.13903	0.387	0.888889	0.395306	1.14935	0.387	0.611111	-0.781014	0.980154
									0.388	0.647059	0.391646	1.00255	0.388	0.588235	0.378792	1.34208	0.388	0.235294	-0.108177	0.865694		0.388	0.888889	0.298901	1.13903	0.388	0.888889	0.395306	1.14935	0.388	0.611111	-0.781014	0.980154
									0.389	0.647059	0.39304	1.00906	0.389	0.588235	0.381015	1.34169	0.389	0.235294	-0.108926	0.872558		0.389	0.888889	0.298901	1.13903	0.389	0.888889	0.396327	1.14935	0.389	0.611111	-0.781014	0.980154
									0.39	0.647059	0.39304	1.00906	0.39	0.588235	0.381015	1.34169	0.39	0.235294	-0.108926	0.872558		0.39	0.888889	0.298901	1.13903	0.39	0.888889	0.396327	1.14935	0.39	0.611111	-0.781014	0.980154
									0.391	0.647059	0.392998	1.00912	0.391	0.588235	0.382136	1.33945	0.391	0.235294	-0.108772	0.872274		0.391	0.888889	0.298901	1.13903	0.391	0.888889	0.396327	1.14935	0.391	0.611111	-0.781014	0.980154
									0.392	0.647059	0.392755	1.00923	0.392	0.588235	0.382196	1.33905	0.392	0.235294	-0.109381	0.873401		0.392	0.888889	0.298901	1.13903	0.392	0.888889	0.396327	1.14935	0.392	0.611111	-0.781014	0.980154
									0.393	0.647059	0.398241	1.0076	0.393	0.588235	0.382516	1.34377	0.393	0.235294	-0.108045	0.894774		0.393	0.888889	0.298901	1.13903	0.393	0.888889	0.396327	1.14935	0.393	0.611111	-0.781014	0.980154
									0.394	0.647059	0.399363	1.00871	0.394	0.764706	0.375377	1.18779	0.394	0.352941	-0.241518	0.874132		0.394	0.888889	0.298901	1.13903	0.394	0.888889	0.396327	1.14935	0.394	0.611111	-0.781014	0.980154
									0.395	0.647059	0.399314	1.01049	0.395	0.764706	0.375144	1.19501	0.395	0.352941	-0.229227	0.874772		0.395	0.888889	0.298901	1.13903	0.395	0.888889	0.396327	1.14935	0.395	0.611111	-0.781014	0.980154
									0.396	0.647059	0.399314	1.01049	0.396	0.764706	0.376257	1.19501	0.396	0.352941	-0.228254	0.875441		0.396	0.888889	0.298901	1.13903	0.396	0.888889	0.396327	1.14935	0.396	0.611111	-0.781014	0.980154
									0.397	0.647059	0.399314	1.01049	0.397	0.764706	0.376257	1.19501	0.397	0.352941	-0.228254	0.875441		0.397	0.888889	0.298901	1.13903	0.397	0.888889	0.396327	1.14935	0.397	0.611111	-0.781014	0.980154
									0.398	0.647059	0.399314	1.01049	0.398	0.764706	0.376257	1.19501	0.398	0.352941	-0.228254	0.875441		0.398	0.888889	0.298901	1.13903	0.398	0.888889	0.396327	1.14935	0.398	0.611111	-0.781014	0.980154
									0.399	0.647059	0.399314	1.01049	0.399	0.764706	0.376257	1.19501	0.399	0.352941	-0.228254	0.875441		0.399	0.888889	0.298901	1.13903	0.399	0.888889	0.396327	1.14935	0.399	0.611111	-0.781014	0.980154
									0.4	0.647059	0.410376	1.01176	0.4	0.764706	0.376852	1.23255	0.4	0.352941	-0.203745	0.90214		0.4	0.888889	0.379148	1.12995	0.4	0.888889	0.467301	1.15108	0.4	0.611111	-0.624855	1.00089
									0.401	0.647059	0.410376	1.01176	0.401	0.764706	0.376852	1.23255	0.401	0.352941	-0.203745	0.90214		0.401	0.888889	0.379148	1.12995	0.401	0.888889	0.467301	1.15108	0.401	0.611111	-0.624855	1.00089
									0.402	0.647059	0.410376	1.01176	0.402	0.764706	0.376852	1.23255	0.402	0.352941	-0.203745	0.90214		0.402	0.888889	0.379148	1.12995	0.402	0.888889	0.467301	1.15108	0.402	0.611111	-0.624855	1.00089
									0.403	0.647059	0.410376	1.01176	0.403	0.764706	0.376852	1.23255	0.403	0.352941	-0.203745	0.90214		0.403	0.888889	0.379148	1.12995	0.403	0.888889	0.467301	1.15108	0.403	0.611111	-0.624855	1.00089
									0.404	0.647059	0.410376	1.01176	0.404	0.764706	0.376852	1.23255	0.404	0.352941	-0.203745	0.90214		0.404	0.888889	0.379148	1.12995	0.404	0.888889	0.467301	1.15108	0.404	0.611111	-0.624855	1.00089
									0.405	0.647059	0.410343	1.01181	0.405	0.764706	0.376852	1.23255	0.405	0.352941	-0.20267	0.90214		0.405	0.888889	0.379148	1.12995	0.405	0.888889	0.467301	1.15108	0.405	0.611111	-0.624855	1.00089
									0.406	0.647059	0.416969	1.02296	0.406	0.764706	0.38334	1.24059	0.406	0.352941	-0.195826	0.902814		0.406	0.888889	0.379148	1.12995	0.406	0.888889	0.467301	1.15108	0.406	0.611111	-0.624855	1.00089
									0.407	0.647059	0.420251	1.01949	0.407	0.764706	0.381608	1.24935	0.407	0.352941	-0.194773	0.922612		0.407	0.888889	0.379148	1.12995	0.407	0.888889	0.467301	1.15108	0.407	0.611111	-0.624855	1.00089
									0.408	0.647059	0.421415	1.01975	0.408	0.764706	0.387521	1.25505	0.408	0.352941	-0.192041	0.929862		0.408	0.888889	0.379148	1.12995	0.408	0.888889	0.467301	1.15108	0.408	0.611111	-0.624855	1.00089
									0.409	0.647059	0.421415	1.01975	0.409	0.764706	0.387521	1.25505	0.409	0.352941	-0.192041	0.929862		0.409	0.888889	0.379148	1.12995	0.409	0.888889	0.467301	1.15108	0.409	0.611111	-0.624855	1.00089
									0.41	0.647059	0.421415	1.01997	0.41	0.764706	0.387521	1.25519	0.41	0.352941	-0.191344	0.935496		0.41	0.888889	0.379148	1.12995	0.41	0.888889	0.467301	1.15108	0.41	0.611111	-0.624855	1.00089
									0.411	0.647059	0.422157	1.01864	0.411	0.764706	0.388262	1.25613	0.411	0.352941	-0.187765	0.941414		0.411	0.888889	0.379148	1.12995	0.411	0.888889	0.467301	1.15108	0.411	0.611111	-0.624855	1.00089
									0.412	0.647059	0.426253	1.01973	0.412	0.764706	0.387537	1.27976	0.412	0.352941	-0.181682	0.94392		0.412	0.888889	0.379148	1.12995	0.412	0.888889	0.467301	1.15108	0.412	0.611111	-0.624855	1.00089
									0.413	0.647059	0.426253	1.01973	0.413	0.764706	0.387537	1.27976	0.413	0.352941	-0.181682	0.94392		0.413	0.888889	0.379148	1.12995	0.413	0.888889	0.467301	1.15108	0.413	0.611111	-0.624855	1.00089
									0.414	0.647059	0.427545	1.02449	0.414	0.764706	0.390876	1.30176	0.414	0.352941	-0.18062	0.957292		0.414	0.888889	0.379148	1.12995	0.414	0.888889	0.467301	1.15108	0.414	0.611111	-0.624855	1.00089
									0.415	0.647059	0.427569	1.02445	0.415	0.764706	0.390924	1.30169	0.415	0.352941	-0.177862	0.957763		0.415	0.888889	0.379148	1.12995	0.415	0.888889	0.467301	1.15108	0.415	0.611111	-0.624855	1.00089
									0.416	0.647059	0.427569	1.02445	0.416	0.764706	0.390924	1.30169	0.416	0.352941	-0.177862	0.957763		0.416	0.888889	0.379148	1.12995	0.416	0.888889	0.467301	1.15108	0.416	0.611111	-0.624855	1.00089
									0.417	0.647059	0.430292	1.02215	0.417	0.764706	0.410031	1.30249	0.417	0.352941	-0.163898	0.964845		0.417	0.888889	0.38546	1.128	0.417	0.888889	0.474154	1.17057	0.417	0.611111	-0.617242	1.01378
									0.418	0.647059	0.430292	1.02215	0.418	0.764706	0.410031	1.30249	0.418	0.352941	-0.163898	0.964845		0.418	0.888889	0.38546	1.128	0.418	0.888889	0.474154	1.17057	0.418	0.611111	-0.617242	1.01378
									0.419	0.647059	0.430292	1.02329	0.419	0.764706	0.410031	1.30249	0.419	0.352941	-0.163898	0.964845		0.419	0.888889	0.38546	1.128	0.419	0.888889	0.474154	1.17057	0.419	0.611111	-0.617242	1.01378
									0.42	0.647059	0.43102	1.02491	0.42	0.764706	0.412817	1.31191	0.42	0.352941	-0.159812	0.967107		0.42	0.888889	0.38546	1.128	0.42	0.888889	0.474154	1.17057	0.42	0.611111	-0.617242	1.01378
									0.421	0.647059	0.43102	1.02491	0.421	0.764706	0.412817	1.31191	0.421	0.352941	-0.159812	0.967107		0.421	0.888889	0.38546	1.128	0.421	0.888889	0.474154	1.17057	0.421	0.611111	-0.617242	1.01378
									0.422	0.647059	0.434179	1.03108	0.422	0.764706	0.418303	1.32801	0.422	0.352941	-0.154091	0.966644		0.422	0.888889	0.38546	1.128	0.422	0.888889	0.474154	1.17057	0.422	0.611111	-0.617242	1.01378
									0.423	0.647059	0.434179	1.03108	0.423	0.764706	0.418303	1.32801	0.423	0.352941	-0.154091	0.966644		0.423	0.888889	0.38546	1.128	0.423	0.888889	0.474154	1.17057	0.423	0.611111	-0.617242	1.01378
									0.424	0.647059	0.434387	1.03182	0.424	0.764706	0.418033	1.32845	0.424	0.352941	-0.151499	0.973242		0.424	0.888889	0.38546	1.128	0.424	0.888889	0.474154	1.17057	0.424	0.611111	-0.617242	1.01378
									0.425	0.705882	0.442644	1.00041	0.425	0.823529	0.42817	1.24059	0.425	0.529412	-0.315142	0.888231		0.425	0.888889	0.38546	1.128	0.425	0.888889	0.474154	1.17057	0.425	0.611111	-0.617242	1.01378
									0.426	0.705882	0.442644	1.00041	0.426	0.823529	0.42817	1.24059	0.426	0.529412	-0.315142	0.888231		0.426	0.888889	0.38546	1.128	0.426	0.888889	0.474154	1.17057	0.426	0.611111	-0.617242	1.01378
									0.427	0.705882	0.442644	1.00041	0.427	0.823529	0.42817	1.24059	0.427	0.529412	-0.315142	0.888231		0.427	0.888889	0.38546	1.128	0.427	0.888889	0.474154	1.17057	0.427	0.611111	-0.617242	1.01378
									0.428	0.705882	0.442644	1.00041	0.428	0.823529	0.42817	1.24059	0.428	0.529412	-0.315142	0.888231		0.428	0.888889	0.38546	1.128	0.428	0.888889	0.474154	1.17057	0.428	0.611111	-0.617242	1.01378
									0.429	0.705882	0.461738	0.994903	0.429	0.823529	0.432349	1.26172	0.429	0.529412	-0.300503	0.892483		0.429	0.888889	0.43549	1.12081	0.429	0.888889	0.51017	1.18449	0.429	0.611111	-0.478529	1.02095
									0.43	0.705882	0.461738	0.994903	0.43	0.823529	0.432349	1.26172	0.43	0.529412	-0.300503	0.892483		0.43	0.888889	0.43549	1.12081	0.43	0.888889	0.51017	1.18449	0.43	0.611111	-0.478529	1.02095
									0.431	0.705882	0.461738	0.994903	0.431	0.823529	0.432349	1.26172	0.431	0.529412	-0.300503	0.892483		0.431	0.888889	0.43549	1.12081	0.431	0.888889	0.51017	1.18449	0.431	0.611111	-0.478529	1.02095
									0.432	0.705882	0.461738	0.994903	0.432	0.823529	0.432349	1.26172	0.432	0.529412	-0.300503	0.892483		0.432	0.888889	0.43549	1.12081	0.432	0.888889	0.51017	1.18449	0.432	0.611111	-0.478529	1.02095
									0.433	0.705882	0.460262	0.994281	0.433	0.823529	0.43462	1.25748	0.433	0.529412	-0.288133	0.89549		0.433	0.888889	0.43549	1.12081	0.433	0.888889	0.51017	1.18449	0.433	0.611111	-0.478529	1.02095
									0.434	0.705882	0.462856	1.00985	0.434	0.823529	0.437431	1.27229	0.434	0.529412	-0.281124	0.895048		0.434	0.888889	0.43549	1.12081	0.434	0.888889	0.51017	1.18449	0.434	0.611111	-0.478529	1.02095
									0.435	0.705882	0.462856	1.00985	0.435	0.823529	0.437175	1.27259	0.435	0.529412	-0.281111	0.895041		0.435	0.888889	0.43549	1.12081	0.435	0.888889	0.51017	1.18449	0.435	0.611111	-0.478529	1.02095
									0.436	0.705882	0.463426	1.00938	0.436	0.823529	0.442582	1.27046	0.436	0.529412	-0.281541	0.895302		0.436	0.888889	0.43549	1.12081	0.436	0.888889	0.51017	1.18449	0.436	0.611111	-0.478529	1.02095
									0.437	0.705882	0.463426	1.00938	0.437	0.823529	0.442582	1.27046	0.437	0.529412	-0.281541	0.895302		0.437	0.888889	0.43549	1.12081	0.437	0.888889	0.51017	1.18449	0.437	0.611111	-0.478529	1.02095
									0.438	0.705882	0.464572	1.01312	0.438	0.823529	0.449311	1.27719	0.438	0.529412	-0.266927	0.895385		0.438	0.888889	0.43549	1.12081	0.438	0.888889	0.511106	1.18449	0.438	0.611111	-0.478529	1.02095
									0.439	0.705882	0.464572	1.01312	0.439	0.823529	0.449311	1.27719	0.439	0.529412	-0.266927	0.895385		0.439	0.888889	0.43549	1.12081	0.439	0.888889	0.511106	1.18449	0.439	0.611111	-0.478529	1.02095
									0.44	0.705882	0.465767	1.0137	0.44	0.823529	0.449628	1.27676	0.44	0.529412	-0.261539	0.89516		0.44	0.888889	0.43549	1.12081	0.44	0.888889	0.511106	1.18449	0.44	0.611111	-0.478529	1.02095
									0.441	0.705882	0.465767	1.0137	0.441	0.823529	0.449628	1.27676	0.441	0.529412	-0.261539	0.89516		0.441	0.888889	0.43549	1.12081	0.441	0.888889	0.511106	1.18449	0.441	0.611111	-0.478529	1.02095
									0.442	0.705882	0.46834	1.01381	0.442	0.823529	0.459742	1.27662	0.442	0.529412	-0.233752	0.894786		0.442	0.888889	0.43549	1.12081	0.442	0.888889	0.511106	1.18449	0.442	0.611111	-0.478529	1.02095
									0.443	0.705882	0.46834	1.01381	0.443	0.823529	0.459742	1.27662	0.443	0.529412	-0.233752	0.894786		0.443	0.888889	0.43549	1.12081	0.443	0.888889	0.511106	1.18449	0.443	0.611111	-0.478529	1.02095
									0.444	0.705882	0.46834	1.01381	0.444	0.823529	0.459742	1.27662	0.444	0.529412	-0.233752	0.894786		0.444	0.888889	0.43549	1.12081	0.444	0.888889	0.511106	1.18449	0.444	0.611111	-0.478529	1.02095
									0.445	0.705882	0.471566	1.01563	0.445	0.823529	0.468239	1.28754	0.445	0.529412	-0.21764	0.900852		0.445	0.888889	0.477715	1.10443	0.445	0.888889	0.555878	1.20426	0.445	0.611111	-0.419933	1.03588
									0.446	0.705882	0.471566	1.01563	0.446	0.823529	0.468239	1.28754	0.446	0.529412	-0.21764	0.900852		0.446	0.888889	0.477715	1.10443	0.446	0.888889	0.555878	1.20426	0.446	0.611111	-0.419933	1.03588
									0.447	0.705882	0.471566	1.01563	0.447	0.823529	0.468239	1.28754	0.447	0.529412	-0.21764	0.902381		0.447	0.888889	0.477715	1.10443	0.447	0.888889	0.555878	1.20426	0.447	0.611111	-0.419933	1.03588
									0.448	0.705882	0.47285	1.01915	0.448	0.823529	0.468641	1.29006	0.448	0.529412	-0.204621	0.903496		0.448	0.888889	0.477715	1.10443	0.448	0.888889	0.555878	1.20426	0.448	0.611111	-0.419933	1.03588
									0.449	0.705882	0.472423	1.02205	0.449	0.823529	0.472866	1.2908	0.449	0.529412	-0.184049	0.904767		0.449	0.888889	0.477715	1.10443	0.449	0.888889	0.555878	1.20426	0.449	0.611111	-0.419933	1.03588
									0.45	0.705882	0.473077	1.02432	0.45	0.823529	0.473499	1.29064	0.45	0.529412	-0.18335	0.908574		0.45	0.888889	0.477715	1.10443	0.45	0.888889	0.555878	1.20426	0.45	0.611111	-0.419933	1.03588
									0.451	0.705882	0.473077	1.02432	0.451	0.823529	0.473499	1.29064	0.451	0.529412	-0.18335	0.908574		0.451	0.888889	0.477715	1.10443	0.451	0.888889	0.555878	1.20426	0.451	0.611111	-0.419933	1.03588
									0.452	0.705882	0.477389	1.03082	0.452	0.823529	0.481262	1.30299	0.452	0.529412	-0.167989	0.91062		0.452	0.888889	0.477715	1.10443	0.452	0.888889	0.555878	1.20426	0.452	0.611111	-0.419933	1.03588
									0.453	0.705882	0.477389	1.03082	0.453	0.823529	0.481738	1.31185	0.453	0.529412	-0.167989	0.914392		0.453	0.888889	0.477715	1.10443	0.453	0.888889	0.555878	1.20426	0.453	0.611111	-0.419933	1.03588
									0.454	0.705882	0.477389	1.03082	0.454	0.823529	0.481738	1.31185	0.454	0.529412	-0.167989	0.914392		0.454	0.888889	0.477715	1.10443	0.454	0.888889	0.555878	1.20426	0.454	0.611111	-0.419933	1.03588
									0.455	0.705882	0.476719	1.04695	0.455	0.823529	0.484808	1.3281	0.455	0.529412	-0.166484	0.920484		0.455	0.888889	0.484484	1.10078	0.455	0.888889	0.564295	1.21201	0.455	0.611111	-0.385432	1.03811
									0.456	0.705882	0.476719	1.04695	0.456	0.823529	0.484808	1.3281	0.456	0.529412	-0.166484	0.920484		0.456	0.888889	0.484484	1.10078	0.456	0.888889	0.564295	1.21201	0.456	0.611111	-0.385432	1.03811
									0.457	0.705882	0.476719	1.04695	0.457	0.823529	0.484808	1.3281	0.457	0.529412	-0.166484	0.920484		0.457	0.888889	0.484484	1.10078	0.457	0.888889	0.564295	1.21201	0.457	0.611111	-0.385432	1.03811
									0.458	0.705882	0.477178	1.04742	0.458	0.823529	0.49042	1.32608	0.458	0.529412	-0.155199	0.919665		0.458	0.888889	0.484484	1.10078	0.458	0.888889	0.564295	1.21201	0.458	0.611111	-0.385432	1.03811
									0.459	0.705882	0.477234	1.04734	0.459	0.823529	0.490726	1.33235	0.459	0.529412	-0.153921	0.920143		0.459	0.888889	0.484484	1.10078	0.459	0.888889	0.564295	1.21201	0.459	0.611111	-0.385432	1.03811
									0.46	0.705882	0.479885	1.04967	0.46	0.823529	0.494741	1.32936	0.46	0.529412	-0.136991	0.933912		0.46	0.888889	0.484484	1.10078	0.46	0.888889	0.564295	1.21201	0.46	0.611111	-0.385432	1.03811
									0.461	0.705882	0.479885	1.04967	0.461	0.823529	0.494741	1.32936	0.461	0.529412	-0.136991	0.933912		0.461	0.888889	0.484484	1.10078	0.461	0.888889	0.564295	1.21201	0.461	0.611111	-0.385432	1.03811
									0.462	0.705882	0.480661	1.05285	0.462	0.823529	0.496338	1.33168	0.462	0.529412	-0.132285	0.942759		0.462	0.888889	0.486683	1.10046	0.462	0.888889	0.564295	1.21523	0.462	0.611111	-0.362328	1.05472
									0.463	0.705882	0.480661	1.05285	0.463	0.823529	0.496338	1.33168	0.463	0.529412	-0.132285	0.942759		0.463	0.888889	0.486683	1.10046	0.463	0.888889	0.564295	1.21523	0.463	0.611111	-0.362328	1.05472
									0.464	0.705882	0.479259	1.05309	0.464	0.823529	0.497461	1.33765	0.464	0.529412	-0.132501	0.943633		0.464	0.888889	0.486683	1.10046	0.464	0.888889	0.564295	1.21523	0.464	0.611111	-0.362328	1.05472
									0.465	0.705882	0.484115	1.05268	0.465	0.823529	0.502812	1.34731	0.465	0.529412	-0.130829	0.947319		0.465	0.888889	0.486683	1.10046	0.465	0.888889	0.564295	1.21523	0.465	0.611111	-0.362328	1.05472
									0.466	0.705882	0.484115	1.05268	0.466	0.823529	0.502812	1.34731	0.466	0.529412	-0.130829	0.947319		0.466	0.888889	0.486683	1.10046	0.466	0.888889	0.564295	1.21523	0.466	0.611111	-0.362328	1.05472
									0.467	0.705882	0.490722	1.04939	0.467	0.823529	0.509512	1.38123	0.467	0.529412	-0.111821	0.948645		0.467	0.888889	0.485158	1.10046	0.467	0.888889	0.564295	1.22173	0.467	0.611111	-0.358697	1.0562
									0.468	0.705882	0.490722	1.04939	0.468	0.823529	0.509512	1.38123	0.468	0.529412	-0.111821	0.948645		0.468	0.888889	0.485158	1.10046	0.468	0.888889	0.564295	1.22173	0.468	0.611111	-0.358697	1.0562
									0.469	0.705882	0.492822	1.05505	0.469	0.823529	0.516935	1.39444	0.469	0.529412	-0.0810038	0.947927		0.469	0.888889	0.485158	1.10046	0.469	0.888889	0.564295	1.22173	0.469	0.611111	-0.358697	1.0562
									0.47	0.705882	0.492822	1.05505	0.47	0.823529	0.516935	1.39444	0.47	0.529412	-0.0810038	0.947927		0.47	0.888889	0.485158	1.10046	0.47	0.888889	0.564295	1.22173	0.47	0.611111	-0.358697	1.0562
									0.471	0.705882	0.503428	1.05139	0.471	0.823529	0.521321	1.38873	0.471	0.529412	-0.0693284	0.946289		0.471	0.888889	0.485158	1.10046	0.471	0.888889	0.564295	1.22173	0.471	0.611111	-0.358697	1.0562
									0.472	0.705882	0.503428	1.05139	0.472	0.823529	0.521321	1.38873	0.472	0.529412	-0.0693284	0.946289		0.472	0.888889	0.485158	1.10046	0.472	0.888889	0.564295	1.22173	0.472	0.611111	-0.358697	1.0562
									0.473	0.705882	0.502562	1.05686	0.473	0.823529	0.528185	1.3825	0.473	0.529412	-0.050301	0.945165		0.473	0.888889	0.485158	1.10046	0.473	0.888889	0.564295	1.22173	0.473	0.611111	-0.358697	1.0562
									0.474	0.705882	0.502367	1.0572	0.474	0.823529	0.52847	1.38196	0.474	0.529412	-0.0411941	0.945491		0.474	0.888889	0.485158	1.10046	0.474	0.888889	0.564295	1.22173	0.474	0.611111	-0.358697	1.0562
									0.475	0.705882	0.502498	1.05865	0.475	0.823529	0.528992	1.38196	0.475	0.529412	-0.0360762	0.950545		0.475	0.888889	0.485158	1.10046	0.475	0.888889	0.564295	1.22173	0.475	0.611111	-0.358697	1.0562
									0.476	0.705882	0.502498	1.05865	0.476	0.823529	0.528992	1.38196	0.476	0.529412	-0.0360762	0.950545		0.476	0.888889	0.485158	1.10046	0.476	0.888889	0.564295	1.22173	0.476	0.611111	-0.358697	1.0562
									0.477	0.705882	0.502498	1.06018	0.477	0.823529	0.528282	1.38196	0.477	0.529412	-0.0300905	0.950129		0.477	0.888889	0.485158	1.10046	0.477	0.888889	0.564295	1.22173	0.477	0.611111	-0.358697	1.0562
									0.478	0.705882	0.502498	1.06018	0.478	0.823529	0.528282	1.38196	0.478	0.529412	-0.0300905	0.950129		0.478	0.888889	0.485158	1.10046	0.478	0.888889	0.564295	1.22173	0.478	0.611111	-0.358697	1.0562
									0.479	0.705882	0.502347	1.06044	0.479	0.823529	0.52961	1.38196	0.479	0.529412	-0.0283239	0.95031		0.479	0.888889	0.485158	1.10046	0.479	0.888889	0.564295	1.22173	0.479	0.611111	-0.358697	1.0562
									0.48	0.705882	0.502198	1.06062	0.48	0.823529	0.529672	1.37315	0.48	0.529412	-0.0282715	0.950647		0.48	0.888889	0.485158	1.10046	0.48	0.888889	0.564295	1.22173	0.48	0.611111	-0.358697	1.0562
									0.481	0.705882	0.502198	1.06062	0.481	0.823529	0.529672	1.37315	0.481	0.529412	-0.0282715	0.950647		0.481	0.888889	0.485158	1.10046	0.481	0.888889	0.564295	1.22173	0.481	0.611111	-0.358697	1.0562
									0.482	0.705882	0.504256	1.06097	0.482	0.823529	0.534732	1.38414	0.482	0.529412	-0.0271853	0.951485		0.482	0.888889	0.485158	1.10046	0.482	0.888889	0.564295	1.22173	0.482	0.611111	-0.358697	1.0562
									0.483	0.705882	0.506197	1.06925	0.483	0.823529	0.548891	1.37794	0.483	0.529412	-0.0226918	0.952752		0.483	0.888889	0.485158	1.10046	0.483	0.888889	0.564295	1.22173	0.483	0.611111	-0.358697	1.0562
									0.484	0.705882	0.506493	1.0734	0.484	0.823529	0.554609	1.37225	0.484	0.529412	-0.0116192	0.952779		0.484	0.888889	0.485158	1.10046	0.484	0.888889	0.564295	1.22173	0.484	0.611111	-0.358697	1.0562
									0.485	0.705882	0.508275	1.07734	0.485	0.882353	0.570127	1.2611	0.485	0.647059	-0.0331936	0.88314		0.485	0.888889	0.485158	1.10046	0.485	0.888889	0.564295	1.22173	0.485	0.611111	-0.358697	1.0562
									0.486	0.705882	0.508107	1.09079	0.486	0.882353	0.575491	1.25638	0.486	0.647059	-0.0138446	0.892392		0.486	0.888889	0.485158	1.10046	0.486	0.888889	0.564295	1.22173	0.486	0.611111	-0.358697	1.0562
									0.487	0.705882	0.512906	1.09237	0.487	0.882353	0.579004	1.25861	0.487	0.647059	-0.0194189	0.902524		0.487	0.888889	0.485158	1.10046	0.487	0.888889	0.564295	1.22173	0.487	0.611111	-0.358697	1.0562
									0.488	0.705882	0.514301	1.09375	0.488	0.882353	0.582456	1.25755	0.488	0.647059	-0.019909	0.905392		0.488	0.888889	0.485158	1.10046	0.488	0.888889	0.564295	1.22173	0.488	0.611111	-0.358697	1.0562
									0.489	0.705882	0.514301	1.09375	0.489	0.882353	0.582456	1.25755	0.489	0.647059	-0.019909	0.910645		0.489	0.888889	0.485158	1.10046	0.489	0.888889	0.564295	1.22173	0.489	0.611111	-0.358697	1.0562
									0.49	0.705882	0.514301	1.09375	0.49	0.882353	0.582456	1.25755	0.49	0.647059	-0.019909	0.910645		0.49	0.888889	0.485158	1.10046	0.49	0.888889	0.564295	1.22173	0.49	0.611111	-0.358697	1.0562
									0.491	0.705882	0.514301	1.09375	0.491	0.882353	0.582456	1.25755	0.491	0.647059	-0.019909	0.910645		0.491	0.888889	0.485158	1.10046	0.491	0.888889	0.564295	1.22173	0.491	0.611111	-0.358697	1.0562
									0.492	0.705882	0.514301	1.09375	0.492	0.882353	0.582456	1.25755	0.492	0.647059	-0.019909	0.910645		0.492	0.888889	0.485158	1.10046	0.492	0.888889	0.564295	1.22173	0.492	0.611111	-0.358697	1.0562
									0.493	0.705882	0.514301	1.09375	0.493	0.882353	0.582456	1.25755	0.493	0.647059	-0.019909	0.910645		0.493	0.888889	0.485158	1.10046	0.493	0.888889	0.564295	1.22173	0.493	0.611111	-0.358697	1.0562
									0.494	0.705882	0.514301	1.09375	0.494	0.882353	0.582456	1.25755	0.494	0.647059	-0.019909	0.910645		0.494	0.888889	0.485158	1.10046	0.494	0.888889	0.564295	1.22173	0.494	0.611111	-0.358697	1.0562
									0.495	0.705882	0.514301	1.09375	0.495	0.882353	0.582456	1.25755	0.495	0.647059	-0.019909	0.910645		0.495	0.888889	0.485158	1.10046	0.495	0.888889	0.564295	1.22173	0.495	0.611111	-0.358697	1.0562
									0.496	0.705882	0.514301	1.09375	0.496	0.882353	0.582456	1.25755	0.496	0.647059	-0.019909	0.910645		0.496	0.888889	0.485158	1.10046	0.496	0.888889	0.564295	1.22173	0.496	0.611111	-0.358697	1.0562
									0.497	0.705882	0.514301	1.09375	0.497	0.882353	0.582456	1.25755	0.497	0.647059	-0.019909	0.910645		0.497	0.888889	0.485158	1.10046	0.497	0.888889	0.564295	1.22173	0.497	0.611111	-0.358697	1.0562
									0.498	0.705882	0.514301	1.09375	0.498	0.882353	0.582456	1.25755	0.498	0.647059	-0.019909	0.910645		0.498	0.888889	0.485158	1.10046	0.498	0.888889	0.564295	1.22173	0.498	0.611111	-0.358697	1.0562
									0.499	0.705882	0.514301	1.09375	0.499	0.882353	0.582456	1.25755	0.499	0.647059	-0.019909	0.910645		0.499	0.888889	0.485158	1.10046	0.499	0.888889	0.564295	1.22173	0.499	0.611111	-0.358697	1.0562
									0.5	0.705882	0.528109	1.12012	0.5	0.882353	0.623597	1.3167	0.5	0.647059	0.0679349	0.908038		0.5	0.888889	0.61066	1.08456	0.5	0.888889	0.658867	1.20946	0.5	0.722222	-0.0643322	0.992925
									0.501	0.705882	0.528109	1.12012	0.501	0.882353	0.623597	1.3167	0.501	0.647059	0.0679349	0.908038		0.501	0.888889	0.61066	1.08456	0.501	0.888889	0.658867	1.20946	0.501	0.722222	-0.0643322	0.992925
									0.502	0.705882	0.528109	1.12012	0.502	0.882353	0.623597	1.3167	0.502	0.647059	0.0679349	0.908038		0.502	0.888889	0.61066	1.08456	0.502	0.888889	0.658867	1.20946	0.502	0.722222	-0.0643322	0.992925
									0.503	0.705882	0.528109	1.12012	0.503	0.882353	0.623597	1.3167	0.503	0.647059	0.0679349	0.908038		0.503	0.888889	0.61066	1.08456	0.503	0.888889	0.658867	1.20946	0.503	0.722222	-0.0643322	0.992925
									0.504	0.705882	0.528109	1.12012	0.504	0.882353	0.623597	1.3167	0.504	0.647059	0.0679349	0.908038		0.504	0.888889	0.61066	1.08456	0.504	0.888889	0.658867	1.20946	0.504	0.722222	-0.0643322	0.992925
									0.505	0.705882	0.528109	1.12012	0.505	0.882353	0.623597	1.3167	0.505	0.647059	0.0679349	0.908038		0.505	0.888889	0.61066	1.08456	0.505	0.888889	0.658867	1.20946	0.505	0.722222	-0.0643322	0.992925
									0.506	0.705882	0.528109	1.12012	0.506	0.882353	0.623597	1.3167	0.506	0.647059	0.0679349	0.908038		0.506	0.888889	0.61066	1.08456	0.506	0.888889	0.658867	1.20946	0.506	0.722222	-0.0643322	0.992925
									0.507	0.705882	0.528109	1.12012	0.507	0.882353	0.623597	1.3167	0.507	0.647059	0.0679349	0.908038		0.507	0.888889	0.61066	1.08456	0.507	0.888889	0.658867	1.20946	0.507	0.722222	-0.0643322	0.992925
									0.508	0.705882	0.528109	1.12012	0.508	0.882353	0.623597	1.3167	0.508	0.647059	0.0679349	0.908038		0.508	0.888889	0.61066	1.08456	0.508	0.888889	0.658867	1.20946	0.508	0.722222	-0.0643322	0.992925
									0.509	0.705882	0.528109	1.12012	0.509	0.882353	0.623597	1.3167	0.509	0.647059	0.0679349	0.908038		0.509	0.888889	0.61066	1.08456	0.509	0.888889	0.658867	1.20946	0.509	0.722222	-0.0643322	0.992925
									0.51	0.705882	0.528109	1.12012	0.51	0.882353	0.623597	1.3167	0.51	0.647059	0.0679349	0.908038		0.51	0.888889	0.61066	1.08456	0.51	0.888889	0.658867	1.20946	0.51	0.722222	-0.0643322	0.992925
									0.511	0.705882	0.528109	1.12012	0.511	0.882353	0.623597	1.3167	0.511	0.647059	0.0679349	0.908038		0.511	0.888889	0.61066	1.08456	0.511	0.888889	0.658867	1.20946	0.511	0.722222	-0.0643322	0.992925
									0.512	0.705882	0.528109	1.12012	0.512	0.882353	0.623597	1.31471	0.512	0.647059	0.0679349	0.908038		0.512	0.888889	0.61066	1.08456	0.512	0.888889	0.658867	1.20946	0.512	0.722222	-0.0643322	0.992925
									0.513	0.705882	0.529208	1.1202	0.513	0.882353	0.627903	1.32756	0.513	0.647059	0.0695961	0.90729		0.513	0.888889	0.61066	1.08456	0.513	0.888889	0.658867	1.20946	0.513	0.722222	-0.0643322	0.992925
									0.514	0.705882	0.529537	1.12074	0.514	0.882353	0.630478	1.34962	0.514	0.647059	0.0748826	0.905641		0.514	0.888889	0.61066	1.08456	0.514	0.888889	0.658867	1.20946	0.514	0.722222	-0.0643322	0.992925
									0.515	0.705882	0.53039	1.13059	0.515	0.882353	0.635019	1.33794	0.515	0.647059	0.0880038	0.912948		0.515	0.888889	0.61066	1.08456	0.515	0.888889	0.658867	1.20946	0.515	0.722222	-0.0643322	0.992925
									0.516	0.823529	0.542546	1.04498	0.516	0.941176	0.653813	1.16967	0.516	0.647059	0.129805	0.913088		0.516	0.888889	0.61066	1.08456	0.516	0.888889	0.658867	1.20946	0.516	0.722222	-0.0643322	0.992925
									0.517	0.823529	0.54361	1.04472	0.517	0.941176	0.657709	1.16261	0.517	0.647059	0.137371	0.913671		0.517	0.888889	0.61066	1.08456	0.517	0.888889	0.658867	1.20946	0.517	0.722222	-0.0643322	0.992925
									0.518	0.823529	0.547334	1.04896	0.518	0.941176	0.664467	1.1578	0.518	0.647059	0.146265	0.912052		0.518	0.888889	0.61066	1.08456	0.518	0.888889	0.658867	1.20946	0.518	0.722222	-0.0643322	0.992925
									0.519	0.823529	0.54757	1.04877	0.519	0.941176	0.669413	1.15459	0.519	0.647059	0.150757	0.912256		0.519	0.888889	0.61066	1.08456	0.519	0.888889	0.658867	1.20946	0.519	0.722222	-0.0643322	0.992925
									0.52	0.823529	0.54755	1.04878	0.52	0.941176	0.669639	1.15781	0.52	0.647059	0.150757	0.912256		0.52	0.888889	0.61066	1.08456	0.52	0.888889	0.658867	1.20946	0.52	0.722222	-0.0643322	0.992925
									0.521	0.823529	0.54755	1.04878	0.521	0.941176	0.669639	1.15781	0.521	0.647059	0.150757	0.912256		0.521	0.888889	0.61066	1.08456	0.521	0.888889	0.658867	1.20946	0.521	0.722222	-0.0643322	0.992925
									0.522	0.823529	0.547346	1.04927	0.522	0.941176	0.671133	1.16076	0.522	0.647059	0.151104	0.912071		0.522	0.888889	0.61066	1.08456	0.522	0.888889	0.658867	1.20946	0.522	0.722222	-0.0643322	0.992925
									0.523	0.823529	0.547346	1.04927	0.523	0.941176	0.671133	1.16076	0.523	0.647059	0.151104	0.912071		0.523	0.888889	0.61066	1.08456	0.523	0.888889	0.658867	1.20946	0.523	0.722222	-0.0643322	0.992925
									0.524	0.823529	0.548675	1.04819	0.524	0.941176	0.671133	1.16076	0.524	0.647059	0.152583	0.912071		0.524	0.888889	0.61066	1.08456	0.524	0.888889	0.658867	1.20946	0.524	0.722222	-0.0643322	0.992925
									0.525	0.823529	0.548675	1.04819	0.525	0.941176	0.671133	1.16076	0.525	0.647059	0.152583	0.912071		0.525	0.888889	0.61066	1.08456	0.525	0.888889	0.658867	1.20946	0.525	0.722222	-0.0643322	0.992925
									0.526	0.823529	0.548432	1.04899	0.526	0.941176	0.672031	1.17183	0.526	0.647059	0.155718	0.913019		0.526	0.888889	0.61066	1.08456	0.526	0.888889	0.658867	1.20946	0.526	0.722222	-0.0643322	0.992925
									0.527	0.823529	0.550319	1.05131	0.527	0.941176	0.672376	1.2185	0.527	0.647059	0.1598	0.91276		0.527	0.888889	0.61066	1.08456	0.527	0.888889	0.658867	1.20946	0.527	0.722222	-0.0643322	0.992925
									0.528	0.823529	0.548758	1.05705	0.528	0.941176	0.676631	1.21675	0.528	0.647059	0.170897	0.919607		0.528	0.888889	0.61066	1.08456	0.528	0.888889	0.658867	1.20946	0.528	0.722222	-0.0643322	0.992925
									0.529	0.823529	0.548758	1.05705	0.529	0.941176	0.676631	1.21675	0.529	0.647059	0.170897	0.919607		0.529	0.888889	0.61066	1.08456	0.529	0.888889	0.658867	1.20946	0.529	0.722222	-0.0643322	0.992925
									0.53	0.823529	0.553954	1.06574	0.53	0.941176	0.685041	1.19752	0.53	0.647059	0.178257	0.921847		0.53	0.888889	0.61066	1.08456	0.53	0.888889	0.658867	1.20946	0.53	0.722222	-0.0570654	0.992925
									0.531	0.823529	0.553954	1.06574	0.531	0.941176	0.685041	1.19752	0.531	0.647059	0.178257	0.921847		0.531	0.888889	0.61066	1.08456	0.531	0.888889	0.658867	1.20946	0.531	0.722222	-0.0570654	0.992925
									0.532	0.823529	0.555727	1.07254	0.532	0.941176	0.693918	1.2074	0.532	0.647059	0.184483	0.921919		0.532	0.888889	0.61066	1.08456	0.532	0.888889	0.658867	1.20946	0.532	0.722222	-0.0570654	0.992925
									0.533	0.823529	0.555727	1.07254	0.533	0.941176	0.693918	1.2074	0.533	0.647059	0.184483	0.921919		0.533	0.888889	0.61066	1.08456	0.533	0.888889	0.658867	1.20946	0.533	0.722222	-0.0570654	0.992925
									0.534	0.823529	0.562666	1.07242	0.534	0.941176	0.698108	1.21646	0.534	0.647059	0.18965	0.920725		0.534	0.888889	0.611108	1.08456	0.534	0.888889	0.658867	1.20946	0.534	0.722222	-0.057172	0.995983
									0.535	0.823529	0.563277	1.07184	0.535	0.941176	0.698108	1.21646	0.535	0.647059	0.187994	0.920725		0.535	0.888889	0.611108	1.08456	0.535	0.888889	0.658867	1.20946	0.535	0.722222	-0.057172	0.995983
									0.536	0.823529	0.564867	1.07123	0.536	0.941176	0.699925	1.2148	0.536	0.647059	0.188543	0.922751		0.536	0.888889	0.611108	1.08456	0.536	0.888889	0.658867	1.20946	0.536	0.722222	-0.057172	0.995983
									0.537	0.823529	0.564565	1.07152	0.537	0.941176	0.70105	1.21381	0.537	0.647059	0.189996	0.92471		0.537	0.888889	0.611108	1.08456	0.537	0.888889	0.658867	1.20946	0.537	0.722222	-0.057172	0.995983
									0.538	0.823529	0.564565	1.07152	0.538	0.941176	0.70105	1.21381	0.538	0.647059	0.189996	0.92471		0.538	0.888889	0.611108	1.08456	0.538	0.888889	0.658867	1.20946	0.538	0.722222	-0.057172	0.995983
									0.539	0.823529	0.565115	1.07166	0.539	0.941176	0.701126	1.21372	0.539	0.647059	0.194386	0.923146		0.539	0.888889	0.616231	1.08313	0.539	0.888889	0.661337	1.2119	0.539	0.722222	-0.0531247	0.997421
									0.54	0.823529	0.565115	1.07166	0.54	0.941176	0.701126	1.21372	0.54	0.647059	0.194386	0.923146		0.54	0.888889	0.616231	1.08313	0.54	0.888889	0.661337	1.2119	0.54	0.722222	-0.0531247	0.997421
									0.541	0.823529	0.565858	1.07476	0.541	0.941176	0.70396	1.21093	0.541	0.647059	0.212586	0.924977		0.541	0.888889	0.616231	1.08313	0.541	0.888889	0.661337	1.2119	0.541	0.722222	-0.0531247	0.997421
									0.542	0.823529	0.566151	1.07448	0.542	0.941176	0.706256	1.20945	0.542	0.647059	0.212586	0.924977		0.542	0.888889	0.616231	1.08313	0.542	0.888889	0.661337	1.2119	0.542	0.722222	-0.0531247	0.997421
									0.543	0.823529	0.570691	1.07808	0.543	0.941176	0.719068	1.23766	0.543	0.647059	0.217995	0.92276		0.543	0.888889	0.616231	1.08313	0.543	0.888889	0.661337	1.2119	0.543	0.722222	-0.0531247	0.997421
									0.544	0.823529	0.570691	1.07808	0.544	0.941176	0.719068	1.23766	0.544	0.647059	0.217995	0.92276		0.544	0.888889	0.616231	1.08313	0.544	0.888889	0.661337	1.2119	0.544	0.722222	-0.0531247	0.997421
									0.545	0.823529	0.570691	1.07808	0.545	0.941176	0.719068	1.23766	0.545	0.647059	0.217995	0.92276		0.545	0.888889	0.616231	1.08313	0.545	0.888889	0.661337	1.2119	0.545	0.722222	-0.0531247	0.997421
									0.546	0.823529	0.573075	1.07837	0.546	0.941176	0.727052	1.25988	0.546	0.647059	0.233953	0.933064		0.546	0.888889	0.617227	1.08811	0.546	0.888889	0.66292	1.21774	0.546	0.722222	-0.0300936	1.001
									0.547	0.823529	0.573075	1.07837	0.547	0.941176	0.727052	1.25988	0.547	0.647059	0.233953	0.933064		0.547	0.888889	0.617227	1.08811	0.547	0.888889	0.66292	1.21774	0.547	0.722222	-0.0300936	1.001
									0.548	0.823529	0.571435	1.07837	0.548	0.941176	0.726946	1.24502	0.548	0.647059	0.234273	0.932843		0.548	0.888889	0.617227	1.08811	0.548	0.888889	0.66292	1.21774	0.548	0.722222	-0.0300936	1.001
									0.549	0.823529	0.58571	1.07577	0.549	0.941176	0.734302	1.25844	0.549	0.647059	0.236794	0.931097		0.549	0.888889	0.617227	1.08811	0.549	0.888889	0.66292	1.21774	0.549	0.722222	-0.0300936	1.001
									0.55	0.823529	0.585575	1.07591	0.55	0.941176	0.735488	1.25847	0.55	0.647059	0.23884	0.931828		0.55	0.888889	0.617227	1.08811	0.55	0.888889	0.66292	1.21774	0.55	0.722222	-0.0300936	1.001
									0.551	0.823529	0.585575	1.07591	0.551	0.941176	0.735488	1.25847	0.551	0.647059	0.23884	0.931828		0.551	0.888889	0.617227	1.08811	0.551	0.888889	0.66292	1.21774	0.551	0.722222	-0.0300936	1.001
									0.552	0.823529	0.588271	1.07948	0.552	0.941176	0.73701	1.24717	0.552	0.647059	0.240336	0.932832		0.552	0.888889	0.617227	1.08811	0.552	0.888889	0.66292	1.21774	0.552	0.722222	-0.0300936	1.001
									0.553	0.823529	0.589799	1.07844	0.553	0.941176	0.740267	1.26149	0.553	0.647059	0.249122	0.935464		0.553	0.888889	0.617227	1.08811	0.553	0.888889	0.66292	1.21774	0.553	0.722222	-0.0300936	1.001
									0.554	0.823529	0.589799	1.07844	0.554	0.941176	0.740267	1.26149	0.554	0.647059	0.249122	0.935464		0.554	0.888889	0.617227	1.08811	0.554	0.888889	0.66292	1.21774	0.554	0.722222	-0.0300936	1.001
									0.555	0.823529	0.589799	1.07844	0.555	0.941176	0.740267	1.26149	0.555	0.647059	0.249122	0.935464		0.555	0.888889	0.617227	1.08811	0.555	0.888889	0.66292	1.21774	0.555	0.722222	-0.0300936	1.001
									0.556	0.823529	0.593894	1.08174	0.556	0.941176	0.745856	1.24867	0.556	0.647059	0.25048	0.937518		0.556	0.888889	0.627582	1.08156	0.556	0.888889	0.671663	1.2302	0.556	0.722222	0.0381093	0.993048
									0.557	0.823529	0.593894	1.08174	0.557	0.941176	0.745856	1.24867	0.557	0.647059	0.25048	0.937518		0.557	0.888889	0.627582	1.08156	0.557	0.888889	0.671663	1.2302	0.557	0.722222	0.0381093	0.993048
									0.558	0.823529	0.593894	1.08174	0.558	0.941176	0.745856	1.24867	0.558	0.647059	0.25048	0.937518		0.558	0.888889	0.627582	1.08156	0.558	0.888889	0.671663	1.2302	0.558	0.722222	0.0381093	0.993048
									0.559	0.823529	0.595968	1.08831	0.559	0.941176	0.754592	1.24862	0.559	0.647059	0.258864	0.937913		0.559	0.888889	0.627582	1.08156	0.559	0.888889	0.671663	1.2302	0.559	0.722222	0.0381093	0.993048
									0.56	0.823529	0.596104	1.08815	0.56	0.941176	0.754667	1.2485	0.56	0.647059	0.259859	0.937901		0.56	0.888889	0.627582	1.08156	0.56	0.888889	0.671663	1.2302	0.56	0.722222	0.0381093	0.993048
									0.561	0.823529	0.59604	1.08822	0.561	0.941176	0.754566	1.23742	0.561	0.647059	0.260039	0.937765		0.561	0.888889	0.627582	1.08156	0.561	0.888889	0.671663	1.2302	0.561	0.722222	0.0381093	0.993048
									0.562	0.823529	0.59604	1.08822	0.562	0.941176	0.754566	1.23742	0.562	0.647059	0.260039	0.937765		0.562	0.888889	0.627582	1.08156	0.562	0.888889	0.671663	1.2302	0.562	0.722222	0.0381093	0.993048
									0.563	0.823529	0.598315	1.08909	0.563	0.941176	0.760128	1.24297	0.563	0.647059	0.276889	0.934361		0.563	0.888889	0.627582	1.08156	0.563	0.888889	0.671663	1.2302	0.563	0.722222	0.0381093	0.993048
									0.564	0.823529	0.598315	1.08909	0.564	0.941176	0.760128	1.24297	0.564	0.647059	0.276889	0.934361		0.564	0.888889	0.627582	1.08156	0.564	0.888889	0.671663	1.2302	0.564	0.722222	0.0381093	0.993048
									0.565	0.823529	0.601486	1.08461	0.565	0.941176	0.762034	1.21789	0.565	0.647059	0.281372	0.935065		0.565	0.888889	0.627582	1.08156	0.565	0.888889	0.671663	1.2302	0.565	0.722222	0.0381093	0.993048
									0.566	0.823529	0.600462	1.094	0.566	0.941176	0.762293	1.22966	0.566	0.647059	0.281817	0.934715		0.566	0.888889	0.627582	1.08156	0.566	0.888889	0.671663	1.2302	0.566	0.722222	0.0381093	0.993048
									0.567	0.823529	0.60411	1.10518	0.567	0.941176	0.764112	1.23185	0.567	0.647059	0.287766	0.933826		0.567	0.888889	0.627582	1.08156	0.567	0.888889	0.671663	1.2302	0.567	0.722222	0.0381093	0.993048
									0.568	0.823529	0.607283	1.10816	0.568	0.941176	0.766044	1.23082	0.568	0.647059	0.288098	0.936213		0.568	0.888889	0.627582	1.08156	0.568	0.888889	0.671663	1.2302	0.568	0.722222	0.0381093	0.993048
									0.569	0.823529	0.607283	1.10816	0.569	0.941176	0.766044	1.23082	0.569	0.647059	0.288098	0.936213		0.569	0.888889	0.627582	1.08156	0.569	0.888889	0.671663	1.2302	0.569	0.722222	0.0381093	0.993048
									0.57	0.823529	0.607283	1.10816	0.57	0.941176	0.766044	1.23082	0.57	0.647059	0.288098	0.936213		0.57	0.888889	0.627582	1.08156	0.57	0.888889	0.671663	1.2302	0.57	0.722222	0.0381093	0.993048
									0.571	0.823529	0.607283	1.10816	0.571	0.941176	0.766044	1.23082	0.571	0.647059	0.288098	0.936213		0.571	0.888889	0.627582	1.08156	0.571	0.888889	0.671663	1.2302	0.571	0.722222	0.0381093	0.993048
									0.572	0.823529	0.613045	1.11237	0.572	0.941176	0.775724	1.23751	0.572	0.647059	0.311662	0.936832		0.572	0.888889	0.655732	1.07556	0.572	0.888889	0.687888	1.2447	0.572	0.722222	0.115958	0.997064
									0.573	0.823529	0.613045	1.11237	0.573	0.941176	0.775724	1.23751	0.573	0.647059	0.311662	0.936832		0.573	0.888889	0.655732	1.07556	0.573	0.888889	0.687888	1.2447	0.573	0.722222	0.115958	0.997064
									0.574	0.823529	0.613045	1.11237	0.574	0.941176	0.775724	1.23751	0.574	0.647059	0.311662	0.936832		0.574	0.888889	0.655732	1.07556	0.574	0.888889	0.687888	1.2447	0.574	0.722222	0.115958	0.997064
									0.575	0.823529	0.612679	1.11237	0.575	0.941176	0.775597	1.23751	0.575	0.647059	0.312404	0.936191		0.575	0.888889	0.655732	1.07556	0.575	0.888889	0.687888	1.2447	0.575	0.722222	0.115958	0.997064
									0.576	0.823529	0.612355	1.12032	0.576	0.941176	0.781037	1.22	0.576	0.647059	0.331732	0.935298		0.576	0.888889	0.655732	1.07556	0.576	0.888889	0.687888	1.2447	0.576	0.722222	0.115958	0.997064
									0.577	0.823529	0.613464	1.12304	0.577	0.941176	0.782453	1.2198	0.577	0.647059	0.333436	0.93374		0.577	0.888889	0.655732	1.07556	0.577	0.888889	0.687888	1.2447	0.577	0.722222	0.115958	0.997064
									0.578	0.823529	0.613464	1.12304	0.578	0.941176	0.782453	1.2198	0.578	0.647059	0.333436	0.93374		0.578	0.888889	0.655732	1.07556	0.578	0.888889	0.687888	1.2447	0.578	0.722222	0.115958	0.997064
									0.579	0.823529	0.613493	1.12547	0.579	0.941176	0.783001	1.24842	0.579	0.647059	0.332762	0.934359		0.579	0.888889	0.655732	1.07556	0.579	0.888889	0.687888	1.2447	0.579	0.722222	0.115958	0.997064
									0.58	0.823529	0.613493	1.12547	0.58	0.941176	0.783001	1.24842	0.58	0.647059	0.332762	0.934359		0.58	0.888889	0.655732	1.07556	0.58	0.888889	0.687888	1.2447	0.58	0.722222	0.115958	0.997064
									0.581	0.823529	0.615794	1.13541	0.581	0.941176	0.782728	1.25826	0.581	0.647059	0.337244	0.931518		0.581	0.888889	0.655732	1.07556	0.581	0.888889	0.687888	1.2447	0.581	0.722222	0.115958	0.997064
									0.582	0.823529	0.615541	1.13579	0.582	0.941176	0.782728	1.25826	0.582	0.647059	0.337244	0.931518		0.582	0.888889	0.655732	1.07556	0.582	0.888889	0.687888	1.2447	0.582	0.722222	0.115958	0.997064
									0.583	0.823529	0.615541	1.13579	0.583	0.941176	0.782728	1.25826	0.583	0.647059	0.337244	0.931518		0.583	0.888889	0.655732	1.07556	0.583	0.888889	0.687888	1.2447	0.583	0.722222	0.115958	0.997064
									0.584	0.823529	0.616528	1.13538	0.584	0.941176	0.785001	1.25533	0.584	0.647059	0.337635	0.933088		0.584	0.888889	0.657329	1.07655	0.584	0.888889	0.688654	1.24885	0.584	0.722222	0.13395	1.00835
									0.585	0.823529	0.616528	1.13538	0.585	0.941176	0.785001	1.25533	0.585	0.647059	0.337635	0.933088		0.585	0.888889	0.657329	1.07655	0.585	0.888889	0.688654	1.24885	0.585	0.722222	0.13395	1.00835
									0.586	0.823529	0.616528	1.13538	0.586	0.941176	0.785064	1.25211	0.586	0.647059	0.337635	0.937993		0.586	0.888889	0.657329	1.07655	0.586	0.888889	0.688654	1.24885	0.586	0.722222	0.13395	1.00835
									0.587	0.823529	0.61812	1.13476	0.587	0.941176	0.789901	1.255	0.587	0.647059	0.339363	0.941574		0.587	0.888889	0.657329	1.07655	0.587	0.888889	0.688654	1.24885	0.587	0.722222	0.13395	1.00835
									0.588	0.823529	0.61812	1.13476	0.588	0.941176	0.789901	1.255	0.588	0.647059	0.339363	0.941574		0.588	0.888889	0.657329	1.07655	0.588	0.888889	0.688654	1.24885	0.588	0.722222	0.13395	1.00835
									0.589	0.823529	0.629437	1.1478	0.589	0.941176	0.794271	1.2575	0.589	0.647059	0.343178	0.940076		0.589	0.888889	0.657329	1.07655	0.589	0.888889	0.688654	1.24885	0.589	0.722222	0.13395	1.00835
									0.59	0.823529	0.629015	1.14851	0.59	0.941176	0.795319	1.25658	0.59	0.647059	0.352829	0.937334		0.59	0.888889	0.657329	1.07655	0.59	0.888889	0.688654	1.24885	0.59	0.722222	0.13395	1.00835
									0.591	0.823529	0.629494	1.151	0.591	0.941176	0.795842	1.25817	0.591	0.647059	0.352944	0.937221		0.591	0.888889	0.657329	1.07655	0.591	0.888889	0.688654	1.24885	0.591	0.722222	0.13395	1.00835
									0.592	0.823529	0.629494	1.151	0.592	0.941176	0.795842	1.25817	0.592	0.647059	0.352944	0.937221		0.592	0.888889	0.657329	1.07655	0.592	0.888889	0.688654	1.24885	0.592	0.722222	0.13395	1.00835
									0.593	0.823529	0.631237	1.1631	0.593	0.941176	0.797881	1.25626	0.593	0.647059	0.352586	0.936846		0.593	0.888889	0.657329	1.07655	0.593	0.888889	0.688654	1.24885	0.593	0.722222	0.13395	1.00835
									0.594	0.823529	0.635706	1.17554	0.594	0.941176	0.80402	1.2499	0.594	0.647059	0.359954	0.933322		0.594	0.888889	0.657329	1.07655	0.594	0.888889	0.688654	1.24885	0.594	0.722222	0.13395	1.00835
									0.595	0.823529	0.635995	1.17647	0.595	0.941176	0.806912	1.24804	0.595	0.647059	0.369093	0.932552		0.595	0.888889	0.657329	1.07655	0.595	0.888889	0.688654	1.24885	0.595	0.722222	0.13395	1.00835
									0.596	0.823529	0.635949	1.17644	0.596	0.941176	0.806912	1.24804	0.596	0.647059	0.369093	0.932552		0.596	0.888889	0.657329	1.07655	0.596	0.888889	0.688654	1.24885	0.596	0.722222	0.13395	1.00835
									0.597	0.823529	0.635949	1.17644	0.597	0.941176	0.806912	1.24804	0.597	0.647059	0.369093	0.932552		0.597	0.888889	0.657329	1.07655	0.597	0.888889	0.688654	1.24885	0.597	0.722222	0.13395	1.00835
									0.598	0.823529	0.635949	1.17644	0.598	0.941176	0.806912	1.24804	0.598	0.647059	0.369093	0.932552		0.598	0.888889	0.657329	1.07655	0.598	0.888889	0.688654	1.24885	0.598	0.722222	0.13395	1.00835
									0.599	0.823529	0.635949	1.17644	0.599	0.941176	0.806912	1.24804	0.599	0.647059	0.369093	0.932552		0.599	0.888889	0.657329	1.07655	0.599	0.888889	0.688654	1.24885	0.599	0.722222	0.13395	1.00835
									0.6	0.823529	0.639456	1.1883	0.6	0.941176	0.817769	1.23359	0.6	0.647059	0.378078	0.931153		0.6	0.888889	0.680724	1.08862	0.6	0.888889	0.722992	1.2558	0.6	0.722222	0.205042	0.992269
									0.601	0.823529	0.639456	1.1883	0.601	0.941176	0.817769	1.23359	0.601	0.647059	0.378078	0.931153		0.601	0.888889	0.680724	1.08862	0.601	0.888889	0.722992	1.2558	0.601	0.722222	0.205042	0.992269
									0.602	0.823529	0.639456	1.1883	0.602	0.941176	0.817769	1.23359	0.602	0.647059	0.378078	0.931153		0.602	0.888889	0.680724	1.08862	0.602	0.888889	0.722992	1.2558	0.602	0.722222	0.205042	0.992269
									0.603	0.823529	0.639456	1.1883	0.603	0.941176	0.817769	1.23359	0.603	0.647059	0.378078	0.931153		0.603	0.888889	0.680724	1.08862	0.603	0.888889	0.722992	1.2558	0.603	0.722222	0.205042	0.992269
									0.604	0.823529	0.639456	1.1883	0.604	0.941176	0.817769	1.23359	0.604	0.647059	0.378078	0.931153		0.604	0.888889	0.680724	1.08862	0.604	0.888889	0.722992	1.2558	0.604	0.722222	0.205042	0.992269
									0.605	0.823529	0.639539	1.18813	0.605	0.941176	0.817769	1.25769	0.605	0.647059	0.378943	0.931153		0.605	0.888889	0.680724	1.08862	0.605	0.888889	0.722992	1.2558	0.605	0.722222	0.205042	0.992269
									0.606	0.823529	0.639095	1.19179	0.606	0.941176	0.819277	1.25602	0.606	0.647059	0.379052	0.936784		0.606	0.888889	0.680724	1.08862	0.606	0.888889	0.722992	1.2558	0.606	0.722222	0.205042	0.992269
									0.607	0.823529	0.64089	1.18654	0.607	0.941176	0.826265	1.27418	0.607	0.647059	0.38362	0.934495		0.607	0.888889	0.680724	1.08862	0.607	0.888889	0.722992	1.2558	0.607	0.722222	0.205042	0.992269
									0.608	0.823529	0.641892	1.18579	0.608	0.941176	0.826216	1.24727	0.608	0.647059	0.383703	0.93448		0.608	0.888889	0.680724	1.08862	0.608	0.888889	0.722992	1.2558	0.608	0.722222	0.205042	0.992269
									0.609	0.823529	0.642404	1.18902	0.609	0.941176	0.826216	1.24727	0.609	0.647059	0.383749	0.933817		0.609	0.888889	0.680724	1.08862	0.609	0.888889	0.722992	1.2558	0.609	0.722222	0.205042	0.992269
									0.61	0.823529	0.641854	1.18902	0.61	0.941176	0.825753	1.24727	0.61	0.647059	0.383607	0.935933		0.61	0.888889	0.680724	1.08862	0.61	0.888889	0.722992	1.2558	0.61	0.722222	0.205042	0.992269
									0.611	0.823529	0.641854	1.18902	0.611	0.941176	0.825753	1.24727	0.611	0.647059	0.383607	0.935933		0.611	0.888889	0.680724	1.08862	0.611	0.888889	0.722992	1.2558	0.611	0.722222	0.205042	0.992269
									0.612	0.823529	0.643497	1.19198	0.612	0.941176	0.826354	1.27075	0.612	0.647059	0.380566	0.9386		0.612	0.888889	0.680724	1.08862	0.612	0.888889	0.722992	1.2558	0.612	0.722222	0.205042	0.992269
									0.613	0.823529	0.647972	1.19616	0.613	0.941176	0.83287	1.23872	0.613	0.647059	0.374778	0.939456		0.613	0.888889	0.680724	1.08862	0.613	0.888889	0.722992	1.2558	0.613	0.722222	0.205042	0.992269
									0.614	0.823529	0.647972	1.19616	0.614	0.941176	0.83287	1.23872	0.614	0.647059	0.374778	0.939456		0.614	0.888889	0.680724	1.08862	0.614	0.888889	0.722992	1.2558	0.614	0.722222	0.205042	0.992269
									0.615	0.823529	0.647972	1.19616	0.615	0.941176	0.83287	1.23872	0.615	0.647059	0.374778	0.939456		0.615	0.888889	0.680724	1.08862	0.615	0.888889	0.722992	1.2558	0.615	0.722222	0.205042	0.992269
									0.616	0.823529	0.65226	1.20602	0.616	0.941176	0.832142	1.2179	0.616	0.647059	0.378239	0.944566		0.616	0.888889	0.681217	1.09807	0.616	0.888889	0.723132	1.2566	0.616	0.722222	0.206089	0.991494
									0.617	0.823529	0.65226	1.20602	0.617	0.941176	0.832142	1.2179	0.617	0.647059	0.378239	0.944566		0.617	0.888889	0.681217	1.09807	0.617	0.888889	0.723132	1.2566	0.617	0.722222	0.206089	0.991494
									0.618	0.823529	0.656261	1.20733	0.618	0.941176	0.832242	1.21711	0.618	0.647059	0.384355	0.944218		0.618	0.888889	0.681217	1.09807	0.618	0.888889	0.723132	1.2566	0.618	0.722222	0.206089	0.991494
									0.619	0.823529	0.656261	1.20733	0.619	0.941176	0.832242	1.21711	0.619	0.647059	0.384355	0.944218		0.619	0.888889	0.681217	1.09807	0.619	0.888889	0.723132	1.2566	0.619	0.722222	0.206089	0.991494
									0.62	0.823529	0.654997	1.2093	0.62	0.941176	0.831339	1.20775	0.62	0.647059	0.384355	0.946653		0.62	0.888889	0.681217	1.09807	0.62	0.888889	0.723132	1.2566	0.62	0.722222	0.206089	0.991494
									0.621	0.823529	0.658888	1.21586	0.621	0.941176	0.832014	1.22144	0.621	0.647059	0.393976	0.94472		0.621	0.888889	0.681217	1.09807	0.621	0.888889	0.723132	1.2566	0.621	0.722222	0.206089	0.991494
									0.622	0.823529	0.658247	1.22157	0.622	0.941176	0.831137	1.22699	0.622	0.647059	0.39397	0.94741		0.622	0.888889	0.681217	1.09807	0.622	0.888889	0.723132	1.2566	0.622	0.722222	0.206089	0.991494
									0.623	0.823529	0.658247	1.22157	0.623	0.941176	0.831137	1.22699	0.623	0.647059	0.39397	0.94741		0.623	0.888889	0.681217	1.09807	0.623	0.888889	0.723132	1.2566	0.623	0.722222	0.206089	0.991494
									0.624	0.823529	0.658247	1.22157	0.624	0.941176	0.831137	1.22699	0.624	0.647059	0.39397	0.94741		0.624	0.888889	0.681217	1.09807	0.624	0.888889	0.723132	1.2566	0.624	0.722222	0.206089	0.991494
									0.625	0.823529	0.659447	1.23424	0.625	0.941176	0.836049	1.20192	0.625	0.647059	0.395126	0.949092		0.625	0.888889	0.707426	1.06769	0.625	0.944444	0.765013	1.12251	0.625	0.722222	0.256119	0.996356
									0.626	0.823529	0.659447	1.23424	0.626	0.941176	0.836049	1.20192	0.626	0.647059	0.395126	0.949092		0.626	0.888889	0.707426	1.06769	0.626	0.944444	0.765013	1.12251	0.626	0.722222	0.256119	0.996356
									0.627	0.823529	0.659447	1.23424	0.627	0.941176	0.836049	1.20192	0.627	0.647059	0.395126	0.949092		0.627	0.888889	0.707426	1.06769	0.627	0.944444	0.765013	1.12251	0.627	0.722222	0.256119	0.996356
									0.628	0.823529	0.659283	1.24079	0.628	0.941176	0.836049	1.20905	0.628	0.647059	0.395126	0.949092		0.628	0.888889	0.707426	1.06769	0.628	0.944444	0.765013	1.12251	0.628	0.722222	0.256119	0.996356
									0.629	0.823529	0.66386	1.24513	0.629	0.941176	0.83724	1.19641	0.629	0.647059	0.397056	0.948179		0.629	0.888889	0.707426	1.06769	0.629	0.944444	0.765013	1.12251	0.629	0.722222	0.256119	0.996356
									0.63	0.823529	0.66415	1.23354	0.63	0.941176	0.837342	1.20013	0.63	0.647059	0.400261	0.94915		0.63	0.888889	0.707426	1.06769	0.63	0.944444	0.765013	1.12251	0.63	0.722222	0.256119	0.996356
									0.631	0.823529	0.66415	1.23354	0.631	0.941176	0.837342	1.20013	0.631	0.647059	0.400261	0.94915		0.631	0.888889	0.707426	1.06769	0.631	0.944444	0.765013	1.12251	0.631	0.722222	0.256119	0.996356
									0.632	0.823529	0.664665	1.23622	0.632	0.941176	0.837388	1.20002	0.632	0.647059	0.400435	0.949325		0.632	0.888889	0.707426	1.06769	0.632	0.944444	0.765013	1.12251	0.632	0.722222	0.256119	0.996356
									0.633	0.823529	0.664665	1.23622	0.633	0.941176	0.837388	1.20002	0.633	0.647059	0.400435	0.949325		0.633	0.888889	0.707426	1.06769	0.633	0.944444	0.765013	1.12251	0.633	0.722222	0.256119	0.996356
									0.634	0.823529	0.665289	1.24338	0.634	0.941176	0.84048	1.19747	0.634	0.647059	0.402955	0.948925		0.634	0.888889	0.707426	1.06769	0.634	0.944444	0.765013	1.12251	0.634	0.722222	0.256119	0.996356
									0.635	0.823529	0.665314	1.24332	0.635	0.941176	0.8407	1.20172	0.635	0.647059	0.401928	0.948925		0.635	0.888889	0.707426	1.06769	0.635	0.944444	0.765013	1.12251	0.635	0.722222	0.256119	0.996356
									0.636	0.823529	0.665314	1.24332	0.636	0.941176	0.8407	1.20172	0.636	0.647059	0.401928	0.948925		0.636	0.888889	0.707426	1.06769	0.636	0.944444	0.765013	1.12251	0.636	0.722222	0.256119	0.996356
									0.637	0.823529	0.666933	1.24677	0.637	0.941176	0.842789	1.18779	0.637	0.647059	0.403642	0.947296		0.637	0.888889	0.705673	1.08983	0.637	0.944444	0.761914	1.12537	0.637	0.722222	0.265478	0.99466
									0.638	0.823529	0.666933	1.24677	0.638	0.941176	0.842789	1.18779	0.638	0.647059	0.403642	0.947296		0.638	0.888889	0.705673	1.08983	0.638	0.944444	0.761914	1.12537	0.638	0.722222	0.265478	0.99466
									0.639	0.823529	0.66976	1.25441	0.639	0.941176	0.843413	1.19237	0.639	0.647059	0.404393	0.947474		0.639	0.888889	0.705673	1.08983	0.639	0.944444	0.761914	1.12537	0.639	0.722222	0.265478	0.99466
									0.64	0.823529	0.670245	1.25447	0.64	0.941176	0.84337	1.19544	0.64	0.647059	0.404393	0.947965		0.64	0.888889	0.705673	1.08983	0.64	0.944444	0.761914	1.12537	0.64	0.722222	0.265478	0.99466
									0.641	0.823529	0.670245	1.25447	0.641	0.941176	0.84337	1.19544	0.641	0.647059	0.404393	0.947965		0.641	0.888889	0.705673	1.08983	0.641	0.944444	0.761914	1.12537	0.641	0.722222	0.265478	0.99466
									0.642	0.823529	0.670079	1.27035	0.642	0.941176	0.846329	1.20437	0.642	0.647059	0.40487	0.948221		0.642	0.888889	0.705673	1.08983	0.642	0.944444	0.761914	1.12537	0.642	0.722222	0.265478	0.99466
									0.643	0.823529	0.671371	1.27064	0.643	0.941176	0.841994	1.19323	0.643	0.647059	0.407222	0.947731		0.643	0.888889	0.707109	1.08992	0.643	0.944444	0.762129	1.12516	0.643	0.722222	0.273873	0.994258
									0.644	0.823529	0.671371	1.27064	0.644	0.941176	0.841994	1.19323	0.644	0.647059	0.407222	0.947731		0.644	0.888889	0.707109	1.08992	0.644	0.944444	0.762129	1.12516	0.644	0.722222	0.273873	0.994258
									0.645	0.823529	0.671371	1.27064	0.645	0.941176	0.841994	1.19323	0.645	0.647059	0.407222	0.947731		0.645	0.888889	0.707109	1.08992	0.645	0.944444	0.762129	1.12516	0.645	0.722222	0.273873	0.994258
									0.646	0.823529	0.676846	1.28048	0.646	0.941176	0.84608	1.18224	0.646	0.647059	0.412448	0.947218		0.646	0.888889	0.707109	1.08992	0.646	0.944444	0.762129	1.12516	0.646	0.722222	0.273873	0.994258
									0.647	0.823529	0.676846	1.28048	0.647	0.941176	0.84608	1.18224	0.647	0.647059	0.412448	0.947218		0.647	0.888889	0.707109	1.08992	0.647	0.944444	0.762129	1.12516	0.647	0.722222	0.273873	0.994258
									0.648	0.823529	0.678749	1.26348	0.648	0.941176	0.849926	1.18332	0.648	0.647059	0.412854	0.946988		0.648	0.888889	0.705761	1.08992	0.648	0.944444	0.762129	1.12516	0.648	0.722222	0.273873	0.994258
									0.649	0.823529	0.683514	1.28798	0.649	0.941176	0.850547	1.20586	0.649	0.647059	0.412854	0.946153		0.649	0.888889	0.705761	1.08992	0.649	0.944444	0.762129	1.12516	0.649	0.722222	0.273873	0.994258
									0.65	0.823529	0.683514	1.28798	0.65	0.941176	0.850547	1.20586	0.65	0.647059	0.412854	0.946153		0.65	0.888889	0.705761	1.08992	0.65	0.944444	0.762129	1.12516	0.65	0.722222	0.273873	0.994258
									0.651	0.823529	0.683689	1.2874	0.651	0.941176	0.850607	1.20657	0.651	0.647059	0.413288	0.946153		0.651	0.888889	0.705761	1.08992	0.651	0.944444	0.762129	1.12516	0.651	0.722222	0.273873	0.994258
									0.652	0.823529	0.683689	1.2874	0.652	0.941176	0.850607	1.20586	0.652	0.647059	0.413288	0.945677		0.652	0.888889	0.705761	1.08992	0.652	0.944444	0.762129	1.12516	0.652	0.722222	0.273873	0.994258
									0.653	0.823529	0.68378	1.2903	0.653	0.941176	0.850607	1.18915	0.653	0.647059	0.413648	0.944768		0.653	0.888889	0.705761	1.08992	0.653	0.944444	0.762129	1.12516	0.653	0.722222	0.273873	0.994258
									0.654	0.823529	0.683901	1.29111	0.654	0.941176	0.850639	1.1985	0.654	0.647059	0.413976	0.94435		0.654	0.888889	0.705761	1.08992	0.654	0.944444	0.762129	1.12516	0.654	0.722222	0.273873	0.994258
									0.655	0.823529	0.683901	1.29111	0.655	0.941176	0.850639	1.1985	0.655	0.647059	0.413976	0.94435		0.655	0.888889	0.705761	1.08992	0.655	0.944444	0.762129	1.12516	0.655	0.722222	0.273873	0.994258
									0.656	0.823529	0.684654	1.29334	0.656	0.941176	0.851987	1.18738	0.656	0.647059	0.422179	0.941241		0.656	0.888889	0.705761	1.08992	0.656	0.944444	0.762129	1.12516	0.656	0.722222	0.273873	0.994258
									0.657	0.823529	0.692195	1.30719	0.657	0.941176	0.852483	1.20797	0.657	0.647059	0.422651	0.941444		0.657	0.888889	0.705761	1.08992	0.657	0.944444	0.762129	1.12516	0.657	0.722222	0.273873	0.994258
									0.658	0.823529	0.696155	1.35588	0.658	0.941176	0.851612	1.2193	0.658	0.647059	0.421557	0.94361		0.658	0.888889	0.705761	1.08992	0.658	0.944444	0.762129	1.12516	0.658	0.722222	0.273873	0.994258
									0.659	0.823529	0.696155	1.35588	0.659	0.941176	0.851595	1.21935	0.659	0.647059	0.421557	0.94361		0.659	0.888889	0.705761	1.08992	0.659	0.944444	0.762129	1.12516	0.659	0.722222	0.273873	0.994258
									0.66	0.823529	0.696155	1.35588	0.66	0.941176	0.851595	1.21935	0.66	0.647059	0.421557	0.94361		0.66	0.888889	0.705761	1.08992	0.66	0.944444	0.762129	1.12516	0.66	0.722222	0.273873	0.994258
									0.661	0.823529	0.696155	1.35588	0.661	0.941176	0.851595	1.21935	0.661	0.647059	0.421557	0.94361		0.661	0.888889	0.705761	1.08992	0.661	0.944444	0.762129	1.12516	0.661	0.722222	0.273873	0.994258
									0.662	0.823529	0.696155	1.35588	0.662	0.941176	0.851595	1.21935	0.662	0.647059	0.421557	0.94361		0.662	0.888889	0.705761	1.08992	0.662	0.944444	0.762129	1.12516	0.662	0.722222	0.273873	0.994258
									0.663	0.823529	0.696155	1.35588	0.663	0.941176	0.851595	1.21935	0.663	0.647059	0.421557	0.94361		0.663	0.888889	0.705761	1.08992	0.663	0.944444	0.762129	1.12516	0.663	0.722222	0.273873	0.994258
									0.664	0.823529	0.696155	1.35588	0.664	0.941176	0.851595	1.21935	0.664	0.647059	0.421557	0.94361		0.664	0.888889	0.705761	1.08992	0.664	0.944444	0.762129	1.12516	0.664	0.722222	0.273873	0.994258
									0.665	0.823529	0.696155	1.35588	0.665	0.941176	0.851595	1.21935	0.665	0.647059	0.421557	0.94361		0.665	0.888889	0.705761	1.08992	0.665	0.944444	0.762129	1.12516	0.665	0.722222	0.273873	0.994258
									0.666	0.823529	0.696155	1.35588	0.666	0.941176	0.851595	1.21935	0.666	0.647059	0.421557	0.94361		0.666	0.888889	0.705761	1.08992	0.666	0.944444	0.762129	1.12516	0.666	0.722222	0.273873	0.994258
									0.667	0.882353	0.719463	1.23449	0.667	0.941176	0.852352	1.17532	0.667	0.647059	0.429393	0.940972		0.667	0.888889	0.762677	1.10045	0.667	0.944444	0.801701	1.13067	0.667	0.722222	0.386876	0.987698
									0.668	0.882353	0.719463	1.23449	0.668	0.941176	0.852352	1.17532	0.668	0.647059	0.429393	0.940972		0.668	0.888889	0.762677	1.10045	0.668	0.944444	0.801701	1.13067	0.668	0.722222	0.386876	0.987698
									0.669	0.882353	0.719463	1.23449	0.669	0.941176	0.852352	1.17532	0.669	0.647059	0.429393	0.940972		0.669	0.888889	0.762677	1.10045	0.669	0.944444	0.801701	1.13067	0.669	0.722222	0.386876	0.987698
									0.67	0.882353	0.719463	1.23449	0.67	0.941176	0.852352	1.17532	0.67	0.647059	0.429393	0.940972		0.67	0.888889	0.762677	1.10045	0.67	0.944444	0.801701	1.13067	0.67	0.722222	0.386876	0.987698
									0.671	0.882353	0.719463	1.23449	0.671	0.941176	0.852352	1.17532	0.671	0.647059	0.429393	0.940972		0.671	0.888889	0.762677	1.10045	0.671	0.944444	0.801701	1.13067	0.671	0.722222	0.386876	0.987698
									0.672	0.882353	0.719463	1.23449	0.672	0.941176	0.852352	1.17532	0.672	0.647059	0.429393	0.940972		0.672	0.888889	0.762677	1.10045	0.672	0.944444	0.801701	1.13067	0.672	0.722222	0.386876	0.987698
									0.673	0.882353	0.719463	1.23449	0.673	0.941176	0.852352	1.17532	0.673	0.647059	0.429393	0.940972		0.673	0.888889	0.762677	1.10045	0.673	0.944444	0.801701	1.13067	0.673	0.722222	0.386876	0.987698
									0.674	0.882353	0.719463	1.23449	0.674	0.941176	0.852352	1.17532	0.674	0.647059	0.429393	0.940972		0.674	0.888889	0.762677	1.10045	0.674	0.944444	0.801701	1.13067	0.674	0.722222	0.386876	0.987698
									0.675	0.882353	0.719463	1.23921	0.675	0.941176	0.852352	1.1773	0.675	0.647059	0.430707	0.940972		0.675	0.888889	0.762677	1.10045	0.675	0.944444	0.801701	1.13067	0.675	0.722222	0.386876	0.987698
									0.676	0.882353	0.720927	1.2479	0.676	0.941176	0.854832	1.19522	0.676	0.647059	0.429676	0.942033		0.676	0.888889	0.762677	1.10045	0.676	0.944444	0.801701	1.13067	0.676	0.722222	0.386876	0.987698
									0.677	0.882353	0.7216	1.26063	0.677	0.941176	0.856059	1.20532	0.677	0.647059	0.428836	0.94658		0.677	0.888889	0.762677	1.10045	0.677	0.944444	0.801701	1.13067	0.677	0.722222	0.386876	0.987698
									0.678	0.882353	0.723486	1.28567	0.678	0.941176	0.858806	1.20945	0.678	0.647059	0.42786	0.953172		0.678	0.888889	0.762677	1.10045	0.678	0.944444	0.801701	1.13067	0.678	0.722222	0.386876	0.987698
									0.679	0.882353	0.725132	1.28455	0.679	0.941176	0.85903	1.2025	0.679	0.647059	0.427953	0.951303		0.679	0.888889	0.762677	1.10045	0.679	0.944444	0.801701	1.13067	0.679	0.722222	0.386876	0.987698
									0.68	0.882353	0.725132	1.28455	0.68	0.941176	0.85903	1.2025	0.68	0.647059	0.427953	0.951303		0.68	0.888889	0.762677	1.10045	0.68	0.944444	0.801701	1.13067	0.68	0.722222	0.386876	0.987698
									0.681	0.882353	0.726647	1.28455	0.681	0.941176	0.85903	1.20112	0.681	0.647059	0.427884	0.954531		0.681	0.888889	0.762677	1.10045	0.681	0.944444	0.801701	1.13067	0.681	0.722222	0.386876	0.987698
									0.682	0.882353	0.726647	1.28455	0.682	0.941176	0.85903	1.20112	0.682	0.647059	0.427884	0.954531		0.682	0.888889	0.762677	1.10045	0.682	0.944444	0.801701	1.13067	0.682	0.722222	0.386876	0.987698
									0.683	0.882353	0.726735	1.28432	0.683	0.941176	0.85903	1.20112	0.683	0.647059	0.430307	0.954531		0.683	0.888889	0.762677	1.10045	0.683	0.944444	0.801701	1.13067	0.683	0.722222	0.386876	0.987698
									0.684	0.882353	0.726735	1.28432	0.684	0.941176	0.85903	1.20112	0.684	0.647059	0.430307	0.954531		0.684	0.888889	0.762677	1.10045	0.684	0.944444	0.801701	1.13067	0.684	0.722222	0.386876	0.987698
									0.685	0.882353	0.725621	1.27499	0.685	0.941176	0.858678	1.20872	0.685	0.647059	0.429934	0.95506		0.685	0.888889	0.762677	1.10045	0.685	0.944444	0.801701	1.13067	0.685	0.722222	0.386876	0.987698
									0.686	0.882353	0.727938	1.2739	0.686	0.941176	0.859878	1.20558	0.686	0.647059	0.430069	0.954329		0.686	0.888889	0.762677	1.10045	0.686	0.944444	0.801701	1.13067	0.686	0.722222	0.386876	0.987698
									0.687	0.882353	0.727938	1.2739	0.687	0.941176	0.859878	1.20558	0.687	0.647059	0.430069	0.954329		0.687	0.888889	0.762677	1.10045	0.687	0.944444	0.801701	1.13067	0.687	0.722222	0.386876	0.987698
									0.688	0.882353	0.727675	1.28916	0.688	0.941176	0.859734	1.19943	0.688	0.647059	0.426075	0.962598		0.688	0.888889	0.762677	1.10045	0.688	0.944444	0.801701	1.13067	0.688	0.722222	0.386876	0.988816
									0.689	0.882353	0.727675	1.28916	0.689	0.941176	0.859734	1.19943	0.689	0.647059	0.426075	0.962598		0.689	0.888889	0.762677	1.10045	0.689	0.944444	0.801701	1.13067	0.689	0.722222	0.386876	0.988816
									0.69	0.882353	0.729376	1.29961	0.69	0.941176	0.860713	1.17991	0.69	0.647059	0.423966	0.96449		0.69	0.888889	0.762677	1.10045	0.69	0.944444	0.801701	1.13067	0.69	0.722222	0.386876	0.988816
									0.691	0.882353	0.729529	1.3007	0.691	0.941176	0.860713	1.18909	0.691	0.647059	0.423966	0.96449		0.691	0.888889	0.762677	1.10045	0.691	0.944444	0.801701	1.13067	0.691	0.722222	0.386876	0.988816
									0.692	0.882353	0.729529	1.3007	0.692	0.941176	0.860713	1.18909	0.692	0.647059	0.423966	0.96449		0.692	0.888889	0.762677	1.10045	0.692	0.944444	0.801701	1.13067	0.692	0.722222	0.386876	0.988816
									0.693	0.882353	0.730116	1.3195	0.693	0.941176	0.860393	1.21206	0.693	0.647059	0.423992	0.965275		0.693	0.888889	0.76592	1.10017	0.693	0.944444	0.801531	1.13071	0.693	0.722222	0.387071	0.990598
									0.694	0.882353	0.730116	1.3195	0.694	0.941176	0.860393	1.21206	0.694	0.647059	0.423992	0.965275		0.694	0.888889	0.76592	1.10017	0.694	0.944444	0.801531	1.13071	0.694	0.722222	0.387071	0.990598
									0.695	0.882353	0.73181	1.32195	0.695	0.941176	0.861364	1.21052	0.695	0.647059	0.424242	0.975372		0.695	0.888889	0.76592	1.10017	0.695	0.944444	0.801531	1.13071	0.695	0.722222	0.387071	0.990598
									0.696	0.882353	0.732205	1.32195	0.696	0.941176	0.861364	1.21052	0.696	0.647059	0.423864	0.982785		0.696	0.888889	0.76592	1.10017	0.696	0.944444	0.801531	1.13071	0.696	0.722222	0.387071	0.990598
									0.697	0.941176	0.752384	1.16359	0.697	0.941176	0.86105	1.25864	0.697	0.647059	0.424624	0.983441		0.697	0.888889	0.76592	1.10017	0.697	0.944444	0.801531	1.13071	0.697	0.722222	0.387071	0.990598
									0.698	0.941176	0.752384	1.16359	0.698	0.941176	0.86105	1.25864	0.698	0.647059	0.424624	0.983441		0.698	0.888889	0.76592	1.10017	0.698	0.944444	0.801531	1.13071	0.698	0.722222	0.387071	0.990598
									0.699	0.941176	0.752384	1.16359	0.699	0.941176	0.86105	1.25864	0.699	0.647059	0.424624	0.983441		0.699	0.888889	0.76592	1.10017	0.699	0.944444	0.801531	1.13071	0.699	0.722222	0.387071	0.990598
									0.7	0.941176	0.756821	1.17706	0.7	0.941176	0.863041	1.23973	0.7	0.647059	0.42821	0.984169		0.7	0.888889	0.771889	1.09991	0.7	0.944444	0.805552	1.12274	0.7	0.722222	0.414978	0.985087
									0.701	0.941176	0.756821	1.17706	0.701	0.941176	0.863041	1.23973	0.701	0.647059	0.42821	0.984169		0.701	0.888889	0.771889	1.09991	0.701	0.944444	0.805552	1.12274	0.701	0.722222	0.414978	0.985087
									0.702	0.941176	0.756821	1.17706	0.702	0.941176	0.863041	1.23973	0.702	0.647059	0.42821	0.984169		0.702	0.888889	0.771889	1.09991	0.702	0.944444	0.805552	1.12274	0.702	0.722222	0.414978	0.985087
									0.703	0.941176	0.757137	1.19687	0.703	0.941176	0.862766	1.21975	0.703	0.647059	0.428323	0.982938		0.703	0.888889	0.771889	1.09991	0.703	0.944444	0.805552	1.12274	0.703	0.722222	0.414978	0.985087
									0.704	0.941176	0.75698	1.22239	0.704	0.941176	0.862766	1.2356	0.704	0.647059	0.430127	0.989089		0.704	0.888889	0.771889	1.09991	0.704	0.944444	0.805552	1.12274	0.704	0.722222	0.414978	0.985087
									0.705	0.941176	0.75698	1.22239	0.705	0.941176	0.862766	1.2356	0.705	0.647059	0.430127	0.989089		0.705	0.888889	0.771889	1.09991	0.705	0.944444	0.805552	1.12274	0.705	0.722222	0.414978	0.985087
									0.706	0.941176	0.765053	1.21519	0.706	0.941176	0.862317	1.24364	0.706	0.647059	0.428327	0.995801		0.706	0.888889	0.771598	1.09991	0.706	0.944444	0.805552	1.12274	0.706	0.722222	0.414978	0.985087
									0.707	0.941176	0.765053	1.21519	0.707	0.941176	0.862317	1.24364	0.707	0.647059	0.428327	0.995801		0.707	0.888889	0.771598	1.09991	0.707	0.944444	0.805552	1.12274	0.707	0.722222	0.414978	0.985087
									0.708	0.941176	0.764934	1.19758	0.708	0.941176	0.862317	1.24364	0.708	0.647059	0.428184	0.995801		0.708	0.888889	0.771598	1.09991	0.708	0.944444	0.805552	1.12274	0.708	0.722222	0.414978	0.985087
									0.709	0.941176	0.765228	1.19755	0.709	0.941176	0.86228	1.25398	0.709	0.647059	0.427944	0.996184		0.709	0.888889	0.771598	1.09991	0.709	0.944444	0.805552	1.12274	0.709	0.722222	0.414978	0.985087
									0.71	0.941176	0.76674	1.21233	0.71	0.941176	0.862396	1.22288	0.71	0.647059	0.426537	0.996887		0.71	0.888889	0.771598	1.09991	0.71	0.944444	0.805552	1.12274	0.71	0.722222	0.414978	0.985087
									0.711	0.941176	0.7677	1.19405	0.711	0.941176	0.861896	1.21057	0.711	0.647059	0.430318	1.00653		0.711	0.888889	0.771598	1.09991	0.711	0.944444	0.805552	1.12274	0.711	0.722222	0.414978	0.985087
									0.712	0.941176	0.7677	1.19405	0.712	0.941176	0.861896	1.21057	0.712	0.647059	0.430318	1.00653		0.712	0.888889	0.771598	1.09991	0.712	0.944444	0.805552	1.12274	0.712	0.722222	0.414978	0.985087
									0.713	0.941176	0.7677	1.19405	0.713	0.941176	0.861896	1.21057	0.713	0.647059	0.430318	1.00653		0.713	0.888889	0.771598	1.09991	0.713	0.944444	0.805552	1.12274	0.713	0.722222	0.414978	0.985087
									0.714	0.941176	0.7677	1.19405	0.714	0.941176	0.861896	1.21057	0.714	0.647059	0.430318	1.00653		0.714	0.888889	0.771598	1.09991	0.714	0.944444	0.805552	1.12274	0.714	0.722222	0.414978	0.985087
									0.715	0.941176	0.768804	1.19997	0.715	0.941176	0.864123	1.23623	0.715	0.647059	0.429667	1.01988		0.715	0.888889	0.782075	1.09408	0.715	0.944444	0.830228	1.11937	0.715	0.722222	0.443669	0.998525
									0.716	0.941176	0.768804	1.19997	0.716	0.941176	0.864123	1.23623	0.716	0.647059	0.429667	1.01988		0.716	0.888889	0.782075	1.09408	0.716	0.944444	0.830228	1.11937	0.716	0.722222	0.443669	0.998525
									0.717	0.941176	0.768804	1.19997	0.717	0.941176	0.864123	1.23623	0.717	0.647059	0.429667	1.01988		0.717	0.888889	0.782075	1.09408	0.717	0.944444	0.830228	1.11937	0.717	0.722222	0.443669	0.998525
									0.718	0.941176	0.768226	1.20659	0.718	0.941176	0.864123	1.20943	0.718	0.647059	0.430735	1.02038		0.718	0.888889	0.782075	1.09408	0.718	0.944444	0.830228	1.11937	0.718	0.722222	0.443669	0.998525
									0.719	0.941176	0.777477	1.19474	0.719	0.941176	0.864047	1.18329	0.719	0.647059	0.429892	1.02473		0.719	0.888889	0.782075	1.09408	0.719	0.944444	0.830228	1.11937	0.719	0.722222	0.443669	0.998525
									0.72	0.941176	0.77656	1.19468	0.72	0.941176	0.864047	1.18329	0.72	0.647059	0.429892	1.02799		0.72	0.888889	0.782075	1.09408	0.72	0.944444	0.830228	1.11937	0.72	0.722222	0.443669	0.998525
									0.721	0.941176	0.77656	1.19468	0.721	0.941176	0.864047	1.18329	0.721	0.647059	0.429892	1.02799		0.721	0.888889	0.782075	1.09408	0.721	0.944444	0.830228	1.11937	0.721	0.722222	0.443669	0.998525
									0.722	0.941176	0.77656	1.19468	0.722	0.941176	0.864047	1.18329	0.722	0.647059	0.429892	1.02799		0.722	0.888889	0.782075	1.09408	0.722	0.944444	0.830228	1.11937	0.722	0.722222	0.443669	0.998525
									0.723	0.941176	0.778675	1.19007	0.723	0.941176	0.865376	1.19458	0.723	0.647059	0.436147	1.02927		0.723	0.888889	0.782075	1.09408	0.723	0.944444	0.830228	1.11937	0.723	0.722222	0.443669	0.998525
									0.724	0.941176	0.778675	1.19007	0.724	0.941176	0.865376	1.19458	0.724	0.647059	0.436147	1.02927		0.724	0.888889	0.782075	1.09408	0.724	0.944444	0.830228	1.11937	0.724	0.722222	0.443669	0.998525
									0.725	0.941176	0.778418	1.18911	0.725	0.941176	0.865344	1.19468	0.725	0.647059	0.436403	1.02931		0.725	0.888889	0.782075	1.09408	0.725	0.944444	0.830228	1.11937	0.725	0.722222	0.443669	0.998525
									0.726	0.941176	0.778418	1.18911	0.726	0.941176	0.865344	1.19468	0.726	0.647059	0.436403	1.02931		0.726	0.888889	0.782075	1.09408	0.726	0.944444	0.830228	1.11937	0.726	0.722222	0.443669	0.998525
									0.727	0.941176	0.778418	1.18911	0.727	0.941176	0.865344	1.19468	0.727	0.647059	0.436403	1.02931		0.727	0.888889	0.782075	1.09408	0.727	0.944444	0.830228	1.11937	0.727	0.722222	0.443669	0.998525
									0.728	0.941176	0.780361	1.18786	0.728	0.941176	0.865298	1.22681	0.728	0.647059	0.437574	1.03121		0.728	0.888889	0.782214	1.10243	0.728	0.944444	0.828858	1.13782	0.728	0.722222	0.443465	0.999002
									0.729	0.941176	0.780361	1.18786	0.729	0.941176	0.865298	1.22681	0.729	0.647059	0.437574	1.03121		0.729	0.888889	0.782214	1.10243	0.729	0.944444	0.828858	1.13782	0.729	0.722222	0.443465	0.999002
									0.73	0.941176	0.781682	1.19343	0.73	0.941176	0.865361	1.25266	0.73	0.647059	0.43628	1.03256		0.73	0.888889	0.782214	1.10243	0.73	0.944444	0.828858	1.13782	0.73	0.722222	0.443465	0.999002
									0.731	0.941176	0.783971	1.19225	0.731	0.941176	0.865361	1.25266	0.731	0.647059	0.437305	1.03787		0.731	0.888889	0.782214	1.10243	0.731	0.944444	0.828858	1.13782	0.731	0.722222	0.443465	0.999002
									0.732	0.941176	0.783971	1.19225	0.732	0.941176	0.865361	1.24056	0.732	0.647059	0.437305	1.03787		0.732	0.888889	0.782214	1.10243	0.732	0.944444	0.828858	1.13782	0.732	0.722222	0.443465	0.999002
									0.733	0.941176	0.783971	1.19225	0.733	0.941176	0.865361	1.24056	0.733	0.647059	0.437305	1.03787		0.733	0.888889	0.782214	1.10243	0.733	0.944444	0.828858	1.13782	0.733	0.722222	0.443465	0.999002
									0.734	0.941176	0.792199	1.17497	0.734	0.941176	0.865987	1.26541	0.734	0.647059	0.436176	1.03998		0.734	0.888889	0.784055	1.10147	0.734	0.944444	0.8288	1.13792	0.734	0.722222	0.443465	0.999002
									0.735	0.941176	0.792199	1.17497	0.735	0.941176	0.865987	1.26541	0.735	0.647059	0.436176	1.03998		0.735	0.888889	0.784055	1.10147	0.735	0.944444	0.8288	1.13792	0.735	0.722222	0.443465	0.999002
									0.736	0.941176	0.796562	1.17423	0.736	0.941176	0.866085	1.26794	0.736	0.647059	0.433983	1.04426		0.736	0.888889	0.784055	1.10147	0.736	0.944444	0.8288	1.13792	0.736	0.722222	0.443465	0.999002
									0.737	0.941176	0.797256	1.17609	0.737	0.941176	0.86606	1.26805	0.737	0.647059	0.431942	1.04686		0.737	0.888889	0.784055	1.10147	0.737	0.944444	0.8288	1.13792	0.737	0.722222	0.443465	0.999002
									0.738	0.941176	0.797256	1.17609	0.738	0.941176	0.86606	1.26805	0.738	0.647059	0.431942	1.04686		0.738	0.888889	0.784055	1.10147	0.738	0.944444	0.8288	1.13792	0.738	0.722222	0.443465	0.999002
									0.739	0.941176	0.797193	1.17619	0.739	0.941176	0.86606	1.26805	0.739	0.647059	0.431912	1.04691		0.739	0.888889	0.784055	1.10147	0.739	0.944444	0.8288	1.13792	0.739	0.722222	0.443465	0.999002
									0.74	0.941176	0.797193	1.18335	0.74	0.941176	0.86606	1.26607	0.74	0.647059	0.431893	1.04695		0.74	0.888889	0.784055	1.10147	0.74	0.944444	0.8288	1.13792	0.74	0.722222	0.443465	0.999002
									0.741	0.941176	0.797595	1.18267	0.741	0.941176	0.86606	1.26607	0.741	0.647059	0.432688	1.04832		0.741	0.888889	0.784055	1.10147	0.741	0.944444	0.8288	1.13792	0.741	0.722222	0.443465	0.999002
									0.742	0.941176	0.800516	1.18096	0.742	0.941176	0.866656	1.18938	0.742	0.647059	0.431076	1.05315		0.742	0.888889	0.784055	1.10147	0.742	0.944444	0.8288	1.13792	0.742	0.722222	0.443465	0.999002
									0.743	0.941176	0.804823	1.17895	0.743	0.941176	0.866656	1.18431	0.743	0.647059	0.429217	1.06147		0.743	0.888889	0.784055	1.10147	0.743	0.944444	0.8288	1.13792	0.743	0.722222	0.443465	0.999002
									0.744	0.941176	0.80478	1.17895	0.744	0.941176	0.866638	1.18437	0.744	0.647059	0.428602	1.06277		0.744	0.888889	0.784055	1.10147	0.744	0.944444	0.8288	1.13792	0.744	0.722222	0.443465	0.999002
									0.745	0.941176	0.80478	1.18796	0.745	0.941176	0.866638	1.18866	0.745	0.647059	0.428602	1.06277		0.745	0.888889	0.784055	1.10147	0.745	0.944444	0.8288	1.13792	0.745	0.722222	0.443465	0.999002
									0.746	0.941176	0.80478	1.18796	0.746	0.941176	0.866638	1.18866	0.746	0.647059	0.428602	1.06277		0.746	0.888889	0.784055	1.10147	0.746	0.944444	0.8288	1.13792	0.746	0.722222	0.443465	0.999002
									0.747	0.941176	0.80478	1.18796	0.747	0.941176	0.866638	1.18866	0.747	0.647059	0.428602	1.06277		0.747	0.888889	0.784055	1.10147	0.747	0.944444	0.8288	1.13792	0.747	0.722222	0.443465	0.999002
									0.748	0.941176	0.80478	1.18796	0.748	0.941176	0.866638	1.18866	0.748	0.647059	0.428602	1.06277		0.748	0.888889	0.784055	1.10147	0.748	0.944444	0.8288	1.13792	0.748	0.722222	0.443465	0.999002
									0.749	0.941176	0.80478	1.18796	0.749	0.941176	0.866638	1.18866	0.749	0.647059	0.428602	1.06277		0.749	0.888889	0.784055	1.10147	0.749	0.944444	0.8288	1.13792	0.749	0.722222	0.443465	0.999002
									0.75	0.941176	0.808875	1.17642	0.75	0.941176	0.866151	1.18925	0.75	0.647059	0.431375	1.09373		0.75	0.944444	0.81026	1.05754	0.75	0.944444	0.839399	1.14387	0.75	0.722222	0.500923	0.971944
									0.751	0.941176	0.808875	1.17642	0.751	0.941176	0.866151	1.18925	0.751	0.647059	0.431375	1.09373		0.751	0.944444	0.81026	1.05754	0.751	0.944444	0.839399	1.14387	0.751	0.722222	0.500923	0.971944
									0.752	0.941176	0.808875	1.17642	0.752	0.941176	0.866151	1.18925	0.752	0.647059	0.431375	1.09373		0.752	0.944444	0.81026	1.05754	0.752	0.944444	0.839399	1.14387	0.752	0.722222	0.500923	0.971944
									0.753	0.941176	0.808875	1.17642	0.753	0.941176	0.866151	1.18925	0.753	0.647059	0.431375	1.09373		0.753	0.944444	0.81026	1.05754	0.753	0.944444	0.839399	1.14387	0.753	0.722222	0.500923	0.971944
									0.754	0.941176	0.808875	1.17642	0.754	0.941176	0.866151	1.18925	0.754	0.647059	0.431375	1.09373		0.754	0.944444	0.81026	1.05754	0.754	0.944444	0.839399	1.14387	0.754	0.722222	0.500923	0.971944
									0.755	0.941176	0.808875	1.17642	0.755	0.941176	0.866151	1.18925	0.755	0.647059	0.431375	1.09373		0.755	0.944444	0.81026	1.05754	0.755	0.944444	0.839399	1.14387	0.755	0.722222	0.500923	0.971944
									0.756	0.941176	0.808875	1.17642	0.756	0.941176	0.866151	1.18925	0.756	0.647059	0.431375	1.09373		0.756	0.944444	0.81026	1.05754	0.756	0.944444	0.839399	1.14387	0.756	0.722222	0.500923	0.971944
									0.757	0.941176	0.809856	1.19213	0.757	0.941176	0.866046	1.19203	0.757	0.647059	0.432474	1.1017		0.757	0.944444	0.81026	1.05754	0.757	0.944444	0.839399	1.14387	0.757	0.722222	0.500923	0.971944
									0.758	0.941176	0.811502	1.20374	0.758	0.941176	0.865894	1.19689	0.758	0.647059	0.434355	1.11601		0.758	0.944444	0.81026	1.05754	0.758	0.944444	0.839399	1.14387	0.758	0.722222	0.500923	0.971944
									0.759	0.941176	0.813747	1.19479	0.759	0.941176	0.86576	1.17636	0.759	0.647059	0.433975	1.12178		0.759	0.944444	0.81026	1.05754	0.759	0.944444	0.839399	1.14387	0.759	0.722222	0.500923	0.971944
									0.76	0.941176	0.817247	1.194	0.76	0.941176	0.86576	1.17099	0.76	0.647059	0.433417	1.12327		0.76	0.944444	0.81026	1.05754	0.76	0.944444	0.839399	1.14387	0.76	0.722222	0.500923	0.971944
									0.761	0.941176	0.817247	1.194	0.761	0.941176	0.86576	1.17099	0.761	0.647059	0.433417	1.12327		0.761	0.944444	0.81026	1.05754	0.761	0.944444	0.839399	1.14387	0.761	0.722222	0.500923	0.971944
									0.762	0.941176	0.817046	1.194	0.762	0.941176	0.86576	1.17099	0.762	0.647059	0.433417	1.12325		0.762	0.944444	0.81026	1.05754	0.762	0.944444	0.839399	1.14387	0.762	0.722222	0.500923	0.971944
									0.763	0.941176	0.817046	1.194	0.763	0.941176	0.86576	1.17099	0.763	0.647059	0.433417	1.12325		0.763	0.944444	0.81026	1.05754	0.763	0.944444	0.839399	1.14387	0.763	0.722222	0.500923	0.971944
									0.764	0.941176	0.817009	1.19407	0.764	0.941176	0.867577	1.16781	0.764	0.647059	0.432891	1.13013		0.764	0.944444	0.81026	1.05754	0.764	0.944444	0.839399	1.14387	0.764	0.722222	0.500923	0.971944
									0.765	0.941176	0.818398	1.20206	0.765	0.941176	0.867832	1.19053	0.765	0.647059	0.430943	1.16863		0.765	0.944444	0.81026	1.05754	0.765	0.944444	0.839454	1.14387	0.765	0.722222	0.500923	0.971944
									0.766	0.941176	0.818398	1.20206	0.766	0.941176	0.867832	1.19053	0.766	0.647059	0.430943	1.16863		0.766	0.944444	0.81026	1.05754	0.766	0.944444	0.839454	1.14387	0.766	0.722222	0.500923	0.971944
									0.767	0.941176	0.821127	1.21006	0.767	0.941176	0.867879	1.19077	0.767	0.647059	0.432009	1.17758		0.767	0.944444	0.81026	1.05754	0.767	0.944444	0.839454	1.14387	0.767	0.722222	0.500923	0.971944
									0.768	0.941176	0.82112	1.20834	0.768	0.941176	0.867879	1.19077	0.768	0.647059	0.433935	1.17758		0.768	0.944444	0.81026	1.05754	0.768	0.944444	0.839454	1.14387	0.768	0.722222	0.500923	0.971944
									0.769	0.941176	0.82112	1.20834	0.769	0.941176	0.867879	1.19077	0.769	0.647059	0.433935	1.17758		0.769	0.944444	0.81026	1.05754	0.769	0.944444	0.839454	1.14387	0.769	0.722222	0.500923	0.971944
									0.77	0.941176	0.823977	1.22058	0.77	0.941176	0.868181	1.19069	0.77	0.647059	0.434159	1.18545		0.77	0.944444	0.810506	1.06429	0.77	0.944444	0.841238	1.14178	0.77	0.722222	0.500488	0.972165
									0.771	0.941176	0.823977	1.22058	0.771	0.941176	0.868181	1.19069	0.771	0.647059	0.434159	1.18545		0.771	0.944444	0.810506	1.06429	0.771	0.944444	0.841238	1.14178	0.771	0.722222	0.500488	0.972165
									0.772	0.941176	0.824157	1.23959	0.772	0.941176	0.868501	1.19477	0.772	0.647059	0.433552	1.19014		0.772	0.944444	0.810506	1.06429	0.772	0.944444	0.841238	1.14178	0.772	0.722222	0.500488	0.972165
									0.773	0.941176	0.823737	1.23959	0.773	0.941176	0.868146	1.19477	0.773	0.647059	0.433297	1.19079		0.773	0.944444	0.810506	1.06429	0.773	0.944444	0.841238	1.14178	0.773	0.722222	0.500488	0.972165
									0.774	0.941176	0.823737	1.23959	0.774	0.941176	0.868146	1.19477	0.774	0.647059	0.433297	1.19079		0.774	0.944444	0.810506	1.06429	0.774	0.944444	0.841238	1.14178	0.774	0.722222	0.500488	0.972165
									0.775	0.941176	0.826961	1.22678	0.775	0.941176	0.868354	1.20838	0.775	0.647059	0.431131	1.21706		0.775	0.944444	0.810506	1.06429	0.775	0.944444	0.841238	1.14178	0.775	0.722222	0.500488	0.972165
									0.776	0.941176	0.826961	1.22678	0.776	0.941176	0.868354	1.20838	0.776	0.647059	0.431131	1.21706		0.776	0.944444	0.810506	1.06429	0.776	0.944444	0.841238	1.14178	0.776	0.722222	0.500488	0.972165
									0.777	0.941176	0.826961	1.22678	0.777	0.941176	0.868354	1.20838	0.777	0.647059	0.431131	1.21706		0.777	0.944444	0.810506	1.06429	0.777	0.944444	0.841238	1.14178	0.777	0.722222	0.500488	0.972165
									0.778	0.941176	0.827676	1.23568	0.778	0.941176	0.869936	1.2087	0.778	0.647059	0.434285	1.23679		0.778	0.944444	0.821235	1.05856	0.778	0.944444	0.844331	1.14181	0.778	0.722222	0.507589	0.964813
									0.779	0.941176	0.827676	1.23568	0.779	0.941176	0.869936	1.2087	0.779	0.647059	0.434285	1.23679		0.779	0.944444	0.821235	1.05856	0.779	0.944444	0.844331	1.14181	0.779	0.722222	0.507589	0.964813
									0.78	0.941176	0.827676	1.23568	0.78	0.941176	0.869936	1.2087	0.78	0.647059	0.434285	1.23679		0.78	0.944444	0.821235	1.05856	0.78	0.944444	0.844331	1.14181	0.78	0.722222	0.507589	0.964813
									0.781	0.941176	0.827676	1.23568	0.781	0.941176	0.869936	1.2087	0.781	0.647059	0.435762	1.23844		0.781	0.944444	0.821235	1.05856	0.781	0.944444	0.844331	1.14181	0.781	0.722222	0.507589	0.964813
									0.782	0.941176	0.832388	1.23168	0.782	0.941176	0.869985	1.20624	0.782	0.647059	0.43627	1.25753		0.782	0.944444	0.821235	1.05856	0.782	0.944444	0.844331	1.14181	0.782	0.722222	0.507589	0.964813
									0.783	0.941176	0.832388	1.23709	0.783	0.941176	0.869985	1.20624	0.783	0.647059	0.436134	1.25874		0.783	0.944444	0.821235	1.05856	0.783	0.944444	0.844331	1.14181	0.783	0.722222	0.507589	0.964813
									0.784	0.941176	0.832301	1.23756	0.784	0.941176	0.870044	1.2057	0.784	0.647059	0.43711	1.26089		0.784	0.944444	0.821235	1.05856	0.784	0.944444	0.844331	1.14181	0.784	0.722222	0.507589	0.964813
									0.785	0.941176	0.832301	1.23756	0.785	0.941176	0.870044	1.2057	0.785	0.647059	0.43711	1.26089		0.785	0.944444	0.821235	1.05856	0.785	0.944444	0.844331	1.14181	0.785	0.722222	0.507589	0.964813
									0.786	0.941176	0.832882	1.23598	0.786	0.941176	0.87005	1.20176	0.786	0.647059	0.437873	1.27668		0.786	0.944444	0.821249	1.05855	0.786	0.944444	0.844438	1.14257	0.786	0.722222	0.507278	0.965165
									0.787	0.941176	0.832882	1.23598	0.787	0.941176	0.87005	1.20176	0.787	0.647059	0.437873	1.27668		0.787	0.944444	0.821249	1.05855	0.787	0.944444	0.844438	1.14257	0.787	0.722222	0.507278	0.965165
									0.788	0.941176	0.834617	1.25067	0.788	0.941176	0.870494	1.20013	0.788	0.705882	0.441497	1.24843		0.788	0.944444	0.821249	1.05855	0.788	0.944444	0.844438	1.14257	0.788	0.722222	0.507278	0.965165
									0.789	0.941176	0.834617	1.25067	0.789	0.941176	0.870494	1.20013	0.789	0.705882	0.441497	1.24843		0.789	0.944444	0.821249	1.05855	0.789	0.944444	0.844438	1.14257	0.789	0.722222	0.507278	0.965165
									0.79	0.941176	0.834617	1.24029	0.79	0.941176	0.870587	1.19182	0.79	0.705882	0.442693	1.25817		0.79	0.944444	0.821249	1.05855	0.79	0.944444	0.844438	1.14257	0.79	0.722222	0.507278	0.965165
									0.791	0.941176	0.834617	1.23605	0.791	0.941176	0.870587	1.19979	0.791	0.705882	0.442693	1.25817		0.791	0.944444	0.821249	1.05855	0.791	0.944444	0.844438	1.14257	0.791	0.722222	0.507278	0.965165
									0.792	0.941176	0.834639	1.22591	0.792	0.941176	0.870587	1.20368	0.792	0.705882	0.442214	1.25917		0.792	0.944444	0.821249	1.05855	0.792	0.944444	0.844438	1.14257	0.792	0.722222	0.507278	0.965165
									0.793	0.941176	0.834639	1.22591	0.793	0.941176	0.870587	1.20368	0.793	0.705882	0.442214	1.25917		0.793	0.944444	0.821249	1.05855	0.793	0.944444	0.844438	1.14257	0.793	0.722222	0.507278	0.965165
									0.794	0.941176	0.835574	1.22206	0.794	0.941176	0.870492	1.20404	0.794	0.705882	0.440608	1.26381		0.794	0.944444	0.821249	1.05855	0.794	0.944444	0.844438	1.14257	0.794	0.722222	0.507278	0.965165
									0.795	0.941176	0.840375	1.22459	0.795	0.941176	0.870671	1.16986	0.795	0.705882	0.440889	1.30039		0.795	0.944444	0.821249	1.05855	0.795	0.944444	0.844438	1.14257	0.795	0.722222	0.507278	0.965165
									0.796	0.941176	0.840375	1.22459	0.796	0.941176	0.870671	1.16986	0.796	0.705882	0.440889	1.30039		0.796	0.944444	0.821249	1.05855	0.796	0.944444	0.844438	1.14257	0.796	0.722222	0.507278	0.965165
									0.797	0.941176	0.840375	1.22459	0.797	0.941176	0.870671	1.16986	0.797	0.705882	0.440889	1.30039		0.797	0.944444	0.821249	1.05855	0.797	0.944444	0.844438	1.14257	0.797	0.722222	0.507278	0.965165
									0.798	0.941176	0.840375	1.22459	0.798	0.941176	0.870671	1.16986	0.798	0.705882	0.440889	1.30039		0.798	0.944444	0.821249	1.05855	0.798	0.944444	0.844438	1.14257	0.798	0.722222	0.507278	0.965165
									0.799	0.941176	0.840375	1.22459	0.799	0.941176	0.870671	1.16986	0.799	0.705882	0.440889	1.30039		0.799	0.944444	0.821249	1.05855	0.799	0.944444	0.844438	1.14257	0.799	0.722222	0.507278	0.965165
									0.8	0.941176	0.844647	1.23387	0.8	0.941176	0.872441	1.1414	0.8	0.705882	0.451829	1.33344		0.8	0.944444	0.832487	1.06349	0.8	0.944444	0.853941	1.16419	0.8	0.722222	0.532878	0.975594
									0.801	0.941176	0.844647	1.23387	0.801	0.941176	0.872441	1.1414	0.801	0.705882	0.451829	1.33344		0.801	0.944444	0.832487	1.06349	0.801	0.944444	0.853941	1.16419	0.801	0.722222	0.532878	0.975594
									0.802	0.941176	0.844647	1.23387	0.802	0.941176	0.872441	1.1414	0.802	0.705882	0.451829	1.33344		0.802	0.944444	0.832487	1.06349	0.802	0.944444	0.853941	1.16419	0.802	0.722222	0.532878	0.975594
									0.803	0.941176	0.844647	1.23387	0.803	0.941176	0.872441	1.1414	0.803	0.705882	0.451829	1.33344		0.803	0.944444	0.832487	1.06349	0.803	0.944444	0.853941	1.16419	0.803	0.722222	0.532878	0.975594
									0.804	0.941176	0.844647	1.23387	0.804	0.941176	0.872441	1.1414	0.804	0.705882	0.451829	1.33344		0.804	0.944444	0.832487	1.06349	0.804	0.944444	0.853941	1.16419	0.804	0.722222	0.532878	0.975594
									0.805	0.941176	0.844647	1.23387	0.805	0.941176	0.872441	1.13608	0.805	0.705882	0.454146	1.33391		0.805	0.944444	0.832487	1.06349	0.805	0.944444	0.853941	1.16419	0.805	0.722222	0.532878	0.975594
									0.806	0.941176	0.846284	1.23987	0.806	0.941176	0.872978	1.15081	0.806	0.705882	0.458864	1.35841		0.806	0.944444	0.832487	1.06349	0.806	0.944444	0.853941	1.16419	0.806	0.722222	0.532878	0.975594
									0.807	0.941176	0.848122	1.26392	0.807	0.941176	0.872432	1.15662	0.807	0.705882	0.460404	1.36483		0.807	0.944444	0.832487	1.06349	0.807	0.944444	0.853941	1.16419	0.807	0.722222	0.532878	0.975594
									0.808	0.941176	0.848632	1.27043	0.808	0.941176	0.872606	1.14822	0.808	0.705882	0.460473	1.36573		0.808	0.944444	0.832487	1.06349	0.808	0.944444	0.853941	1.16419	0.808	0.722222	0.532878	0.975594
									0.809	0.941176	0.848632	1.27043	0.809	0.941176	0.872606	1.14822	0.809	0.705882	0.460473	1.36573		0.809	0.944444	0.832487	1.06349	0.809	0.944444	0.853941	1.16419	0.809	0.722222	0.532878	0.975594
									0.81	0.941176	0.84795	1.27043	0.81	0.941176	0.872606	1.14822	0.81	0.705882	0.461262	1.36573		0.81	0.944444	0.832487	1.06349	0.81	0.944444	0.853941	1.16419	0.81	0.722222	0.532878	0.975594
									0.811	0.941176	0.848962	1.27758	0.811	0.941176	0.873927	1.14632	0.811	0.705882	0.465978	1.38635		0.811	0.944444	0.832487	1.06349	0.811	0.944444	0.853941	1.16419	0.811	0.722222	0.532878	0.975594
									0.812	0.941176	0.848962	1.27758	0.812	0.941176	0.873927	1.14632	0.812	0.705882	0.465978	1.38635		0.812	0.944444	0.832487	1.06349	0.812	0.944444	0.853941	1.16419	0.812	0.722222	0.532878	0.975594
									0.813	0.941176	0.850027	1.25378	0.813	0.941176	0.873883	1.15141	0.813	0.705882	0.46749	1.41202		0.813	0.944444	0.832487	1.06349	0.813	0.944444	0.853941	1.16419	0.813	0.722222	0.532878	0.975594
									0.814	0.941176	0.850027	1.25378	0.814	0.941176	0.873883	1.15141	0.814	0.705882	0.467311	1.41255		0.814	0.944444	0.832487	1.06349	0.814	0.944444	0.853941	1.16419	0.814	0.722222	0.532878	0.975594
									0.815	0.941176	0.85104	1.24794	0.815	0.941176	0.874877	1.15895	0.815	0.705882	0.46766	1.41411		0.815	0.944444	0.832487	1.06349	0.815	0.944444	0.853941	1.16419	0.815	0.722222	0.532878	0.975594
									0.816	0.941176	0.850735	1.24112	0.816	0.941176	0.875015	1.16195	0.816	0.705882	0.469425	1.43475		0.816	0.944444	0.832487	1.06349	0.816	0.944444	0.853941	1.16419	0.816	0.722222	0.532878	0.975594
									0.817	0.941176	0.850735	1.24112	0.817	0.941176	0.875015	1.16195	0.817	0.705882	0.469425	1.43475		0.817	0.944444	0.832487	1.06349	0.817	0.944444	0.853941	1.16419	0.817	0.722222	0.532878	0.975594
									0.818	0.941176	0.850735	1.24112	0.818	0.941176	0.875015	1.16195	0.818	0.705882	0.469425	1.43475		0.818	0.944444	0.832487	1.06349	0.818	0.944444	0.853941	1.16419	0.818	0.722222	0.532878	0.975594
									0.819	0.941176	0.851985	1.25509	0.819	0.941176	0.875271	1.15164	0.819	0.823529	0.448922	1.26933		0.819	0.944444	0.833359	1.06971	0.819	0.944444	0.856474	1.18314	0.819	0.722222	0.53883	0.972436
									0.82	0.941176	0.851985	1.25509	0.82	0.941176	0.875271	1.15164	0.82	0.823529	0.448922	1.26933		0.82	0.944444	0.833359	1.06971	0.82	0.944444	0.856474	1.18314	0.82	0.722222	0.53883	0.972436
									0.821	0.941176	0.851957	1.2616	0.821	0.941176	0.875456	1.14544	0.821	0.823529	0.451158	1.28653		0.821	0.944444	0.833359	1.06971	0.821	0.944444	0.856474	1.18314	0.821	0.722222	0.53883	0.972436
									0.822	0.941176	0.852307	1.27077	0.822	0.941176	0.875517	1.14041	0.822	0.823529	0.456613	1.29212		0.822	0.944444	0.833359	1.06971	0.822	0.944444	0.856474	1.18314	0.822	0.722222	0.53883	0.972436
									0.823	0.941176	0.852307	1.27077	0.823	0.941176	0.875517	1.14041	0.823	0.823529	0.456613	1.29212		0.823	0.944444	0.833359	1.06971	0.823	0.944444	0.856474	1.18314	0.823	0.722222	0.53883	0.972436
									0.824	0.941176	0.856849	1.27561	0.824	0.941176	0.877191	1.14242	0.824	0.823529	0.460612	1.31277		0.824	0.944444	0.833359	1.06971	0.824	0.944444	0.856474	1.18314	0.824	0.722222	0.53883	0.972436
									0.825	0.941176	0.856813	1.27575	0.825	0.941176	0.877216	1.14234	0.825	0.823529	0.462026	1.32003		0.825	0.944444	0.833359	1.06971	0.825	0.944444	0.856474	1.18314	0.825	0.722222	0.53883	0.972436
									0.826	0.941176	0.856813	1.27575	0.826	0.941176	0.877216	1.14234	0.826	0.823529	0.462026	1.32003		0.826	0.944444	0.833359	1.06971	0.826	0.944444	0.856474	1.18314	0.826	0.722222	0.53883	0.972436
									0.827	0.941176	0.856813	1.28185	0.827	0.941176	0.877216	1.14568	0.827	0.823529	0.46159	1.32063		0.827	0.944444	0.833359	1.06971	0.827	0.944444	0.856474	1.18314	0.827	0.722222	0.53883	0.972436
									0.828	0.941176	0.859426	1.2792	0.828	0.941176	0.877379	1.14726	0.828	0.823529	0.46381	1.34652		0.828	0.944444	0.833359	1.06971	0.828	0.944444	0.856474	1.18314	0.828	0.722222	0.53883	0.972436
									0.829	0.941176	0.859263	1.28318	0.829	0.941176	0.877512	1.14008	0.829	0.823529	0.470814	1.34648		0.829	0.944444	0.833359	1.06971	0.829	0.944444	0.856474	1.18314	0.829	0.722222	0.53883	0.972436
									0.83	0.941176	0.859263	1.28318	0.83	0.941176	0.877512	1.14008	0.83	0.823529	0.470655	1.35671		0.83	0.944444	0.833359	1.06971	0.83	0.944444	0.856474	1.18314	0.83	0.722222	0.53883	0.972436
									0.831	0.941176	0.859263	1.28318	0.831	0.941176	0.877512	1.14008	0.831	0.823529	0.470655	1.35671		0.831	0.944444	0.833359	1.06971	0.831	0.944444	0.856474	1.18314	0.831	0.722222	0.53883	0.972436
									0.832	0.941176	0.859263	1.28318	0.832	0.941176	0.877512	1.14008	0.832	0.823529	0.470655	1.35671		0.832	0.944444	0.833359	1.06971	0.832	0.944444	0.856474	1.18314	0.832	0.722222	0.53883	0.972436
									0.833	0.941176	0.859263	1.28318	0.833	0.941176	0.877512	1.14008	0.833	0.823529	0.470655	1.35671		0.833	0.944444	0.833359	1.06971	0.833	0.944444	0.856474	1.18314	0.833	0.722222	0.53883	0.972436
									0.834	0.941176	0.85927	1.30604	0.834	0.941176	0.881587	1.13963	0.834	0.823529	0.481628	1.39091		0.834	0.944444	0.838322	1.08563	0.834	0.944444	0.865595	1.16268	0.834	0.722222	0.558872	0.963679
									0.835	0.941176	0.85927	1.30604	0.835	0.941176	0.881587	1.13963	0.835	0.823529	0.481628	1.39091		0.835	0.944444	0.838322	1.08563	0.835	0.944444	0.865595	1.16268	0.835	0.722222	0.558872	0.963679
									0.836	0.941176	0.85927	1.30604	0.836	0.941176	0.881587	1.13963	0.836	0.823529	0.481628	1.39091		0.836	0.944444	0.838322	1.08563	0.836	0.944444	0.865595	1.16268	0.836	0.722222	0.558872	0.963679
									0.837	0.941176	0.85927	1.30604	0.837	0.941176	0.881587	1.13963	0.837	0.823529	0.481628	1.39091		0.837	0.944444	0.838322	1.08563	0.837	0.944444	0.865595	1.16268	0.837	0.722222	0.558872	0.963679
									0.838	0.941176	0.858755	1.29136	0.838	0.941176	0.881988	1.14728	0.838	0.823529	0.480207	1.41536		0.838	0.944444	0.838322	1.08563	0.838	0.944444	0.865595	1.16268	0.838	0.722222	0.558872	0.963679
									0.839	0.941176	0.860214	1.30194	0.839	0.941176	0.882219	1.14536	0.839	0.823529	0.485501	1.42396		0.839	0.944444	0.838322	1.08563	0.839	0.944444	0.865595	1.16268	0.839	0.722222	0.558872	0.963679
									0.84	0.941176	0.860223	1.28341	0.84	0.941176	0.882978	1.14508	0.84	0.823529	0.483429	1.43195		0.84	0.944444	0.838322	1.08563	0.84	0.944444	0.865595	1.16268	0.84	0.722222	0.558872	0.963679
									0.841	0.941176	0.860327	1.28341	0.841	0.941176	0.882978	1.14508	0.841	0.823529	0.483429	1.43195		0.841	0.944444	0.838322	1.08563	0.841	0.944444	0.865595	1.16268	0.841	0.722222	0.558872	0.963679
									0.842	0.941176	0.860327	1.28341	0.842	0.941176	0.882978	1.14508	0.842	0.823529	0.483429	1.43195		0.842	0.944444	0.838322	1.08563	0.842	0.944444	0.865595	1.16268	0.842	0.722222	0.558872	0.963679
									0.843	0.941176	0.860383	1.27503	0.843	0.941176	0.883006	1.14398	0.843	0.823529	0.487291	1.4308		0.843	0.944444	0.838322	1.08563	0.843	0.944444	0.865595	1.16268	0.843	0.722222	0.558872	0.963679
									0.844	0.941176	0.86173	1.25466	0.844	0.941176	0.884628	1.15438	0.844	0.823529	0.497001	1.43273		0.844	0.944444	0.838322	1.08563	0.844	0.944444	0.865595	1.16268	0.844	0.722222	0.558872	0.963679
									0.845	0.941176	0.86173	1.25466	0.845	0.941176	0.884628	1.15438	0.845	0.823529	0.497001	1.43273		0.845	0.944444	0.838322	1.08563	0.845	0.944444	0.865595	1.16268	0.845	0.722222	0.558872	0.963679
									0.846	0.941176	0.86173	1.25466	0.846	0.941176	0.884628	1.15438	0.846	0.823529	0.497001	1.43273		0.846	0.944444	0.838322	1.08563	0.846	0.944444	0.865595	1.16268	0.846	0.722222	0.558872	0.963679
									0.847	0.941176	0.862062	1.24583	0.847	0.941176	0.885325	1.16076	0.847	0.823529	0.496886	1.44276		0.847	0.944444	0.837603	1.08533	0.847	0.944444	0.865553	1.15183	0.847	0.722222	0.559089	0.96606
									0.848	0.941176	0.862062	1.24583	0.848	0.941176	0.885325	1.16076	0.848	0.823529	0.496886	1.44276		0.848	0.944444	0.837603	1.08533	0.848	0.944444	0.865553	1.15183	0.848	0.722222	0.559089	0.96606
									0.849	0.941176	0.862097	1.23652	0.849	1	0.913513	1	0.849	0.941176	0.502401	1.15976		0.849	0.944444	0.837603	1.08533	0.849	0.944444	0.865553	1.15183	0.849	0.722222	0.559089	0.96606
									0.85	0.941176	0.862128	1.235	0.85	1	0.913518	1	0.85	0.941176	0.504464	1.1593		0.85	0.944444	0.837603	1.08533	0.85	0.944444	0.865553	1.15183	0.85	0.722222	0.559089	0.96606
									0.851	0.941176	0.862128	1.235	0.851	1	0.913518	1	0.851	0.941176	0.504464	1.1593		0.851	0.944444	0.837603	1.08533	0.851	0.944444	0.865553	1.15183	0.851	0.722222	0.559089	0.96606
									0.852	0.941176	0.86351	1.23342	0.852	1	0.914524	1	0.852	0.941176	0.506885	1.17369		0.852	0.944444	0.837603	1.08533	0.852	0.944444	0.865553	1.15183	0.852	0.722222	0.559089	0.96606
									0.853	0.941176	0.863583	1.23419	0.853	1	0.917675	1	0.853	0.941176	0.518952	1.18508		0.853	0.944444	0.837603	1.08533	0.853	0.944444	0.865553	1.15183	0.853	0.722222	0.559089	0.96606
									0.854	0.941176	0.863604	1.24322	0.854	1	0.917775	1	0.854	0.941176	0.518318	1.1888		0.854	0.944444	0.837603	1.08533	0.854	0.944444	0.865553	1.15183	0.854	0.722222	0.559089	0.96606
									0.855	0.941176	0.863604	1.24322	0.855	1	0.917775	1	0.855	0.941176	0.518318	1.1888		0.855	0.944444	0.837603	1.08533	0.855	0.944444	0.865553	1.15183	0.855	0.722222	0.559089	0.96606
									0.856	0.941176	0.863604	1.24322	0.856	1	0.917775	1	0.856	0.941176	0.518318	1.1888		0.856	0.944444	0.837603	1.08533	0.856	0.944444	0.865553	1.15183	0.856	0.722222	0.559089	0.96606
									0.857	0.941176	0.863604	1.24322	0.857	1	0.917775	1	0.857	0.941176	0.518318	1.1888		0.857	0.944444	0.837603	1.08533	0.857	0.944444	0.865553	1.15183	0.857	0.722222	0.559089	0.96606
									0.858	0.941176	0.864258	1.23326	0.858	1	0.919386	1	0.858	0.941176	0.540675	1.18481		0.858	0.944444	0.844578	1.10323	0.858	0.944444	0.867832	1.18741	0.858	0.722222	0.557585	0.969309
									0.859	0.941176	0.864258	1.23326	0.859	1	0.919386	1	0.859	0.941176	0.540675	1.18481		0.859	0.944444	0.844578	1.10323	0.859	0.944444	0.867832	1.18741	0.859	0.722222	0.557585	0.969309
									0.86	0.941176	0.864258	1.23326	0.86	1	0.919386	1	0.86	0.941176	0.540675	1.18481		0.86	0.944444	0.844578	1.10323	0.86	0.944444	0.867832	1.18741	0.86	0.722222	0.557585	0.969309
									0.861	0.941176	0.864254	1.23326	0.861	1	0.919208	1	0.861	0.941176	0.540036	1.18481		0.861	0.944444	0.844578	1.10323	0.861	0.944444	0.867832	1.18741	0.861	0.722222	0.557585	0.969309
									0.862	0.941176	0.866184	1.23695	0.862	1	0.920887	1	0.862	0.941176	0.547981	1.18334		0.862	0.944444	0.844578	1.10323	0.862	0.944444	0.867832	1.18741	0.862	0.722222	0.557585	0.969309
									0.863	0.941176	0.866106	1.25161	0.863	1	0.921557	1	0.863	0.941176	0.554014	1.21775		0.863	0.944444	0.844578	1.10323	0.863	0.944444	0.867832	1.18741	0.863	0.722222	0.557585	0.969309
									0.864	0.941176	0.866106	1.25161	0.864	1	0.921557	1	0.864	0.941176	0.554014	1.20472		0.864	0.944444	0.844578	1.10323	0.864	0.944444	0.867832	1.18741	0.864	0.722222	0.557585	0.969309
									0.865	0.941176	0.866234	1.25108	0.865	1	0.923046	1	0.865	0.941176	0.558954	1.19298		0.865	0.944444	0.844578	1.10323	0.865	0.944444	0.867832	1.18741	0.865	0.722222	0.557585	0.969309
									0.866	0.941176	0.866234	1.25108	0.866	1	0.923046	1	0.866	0.941176	0.558954	1.19298		0.866	0.944444	0.844578	1.10323	0.866	0.944444	0.867832	1.18741	0.866	0.722222	0.557585	0.969309
									0.867	0.941176	0.866481	1.3168	0.867	1	0.924603	1	0.867	0.941176	0.570623	1.21633		0.867	0.944444	0.844341	1.10323	0.867	0.944444	0.867832	1.18741	0.867	0.722222	0.557585	0.970592
									0.868	0.941176	0.866481	1.3168	0.868	1	0.924603	1	0.868	0.941176	0.570623	1.21633		0.868	0.944444	0.844341	1.10323	0.868	0.944444	0.867832	1.18741	0.868	0.722222	0.557585	0.970592
									0.869	0.941176	0.866909	1.30635	0.869	1	0.925895	1	0.869	0.941176	0.575384	1.20282		0.869	0.944444	0.844341	1.10323	0.869	0.944444	0.867832	1.18741	0.869	0.722222	0.557585	0.970592
									0.87	0.941176	0.866887	1.30646	0.87	1	0.925978	1	0.87	0.941176	0.575441	1.21183		0.87	0.944444	0.844341	1.10323	0.87	0.944444	0.867832	1.18741	0.87	0.722222	0.557585	0.970592
									0.871	0.941176	0.867725	1.30495	0.871	1	0.927728	1	0.871	0.941176	0.579416	1.22029		0.871	0.944444	0.844341	1.10323	0.871	0.944444	0.867832	1.18741	0.871	0.722222	0.557585	0.970592
									0.872	0.941176	0.867718	1.29611	0.872	1	0.930551	1	0.872	0.941176	0.584667	1.22284		0.872	0.944444	0.844341	1.10323	0.872	0.944444	0.867832	1.18741	0.872	0.722222	0.557585	0.970592
									0.873	0.941176	0.867718	1.29611	0.873	1	0.930551	1	0.873	0.941176	0.584667	1.22284		0.873	0.944444	0.844341	1.10323	0.873	0.944444	0.867832	1.18741	0.873	0.722222	0.557585	0.970592
									0.874	0.941176	0.867718	1.29611	0.874	1	0.930551	1	0.874	0.941176	0.584667	1.22284		0.874	0.944444	0.844341	1.10323	0.874	0.944444	0.867832	1.18741	0.874	0.722222	0.557585	0.970592
									0.875	0.941176	0.868236	1.26902	0.875	1	0.932325	1	0.875	0.941176	0.595387	1.23931		0.875	0.944444	0.852178	1.1135	0.875	0.944444	0.871258	1.17226	0.875	0.777778	0.564547	0.955707
									0.876	0.941176	0.868236	1.26902	0.876	1	0.932325	1	0.876	0.941176	0.595387	1.23931		0.876	0.944444	0.852178	1.1135	0.876	0.944444	0.871258	1.17226	0.876	0.777778	0.564547	0.955707
									0.877	0.941176	0.868236	1.26902	0.877	1	0.932325	1	0.877	0.941176	0.595387	1.23931		0.877	0.944444	0.852178	1.1135	0.877	0.944444	0.871258	1.17226	0.877	0.777778	0.564547	0.955707
									0.878	0.941176	0.868236	1.26902	0.878	1	0.932325	1	0.878	0.941176	0.595387	1.23931		0.878	0.944444	0.852178	1.1135	0.878	0.944444	0.871258	1.17226	0.878	0.777778	0.564547	0.955707
									0.879	0.941176	0.869601	1.2887	0.879	1	0.937064	1	0.879	1	0.611337	1		0.879	0.944444	0.852178	1.1135	0.879	0.944444	0.871258	1.17226	0.879	0.777778	0.564547	0.955707
									0.88	0.941176	0.869441	1.26264	0.88	1	0.937315	1	0.88	1	0.615079	1		0.88	0.944444	0.852178	1.1135	0.88	0.944444	0.871258	1.17226	0.88	0.777778	0.564547	0.955707
									0.881	0.941176	0.869441	1.26264	0.881	1	0.937315	1	0.881	1	0.615079	1		0.881	0.944444	0.852178	1.1135	0.881	0.944444	0.871258	1.17226	0.881	0.777778	0.564547	0.955707
									0.882	0.941176	0.869441	1.26264	0.882	1	0.937315	1	0.882	1	0.615079	1		0.882	0.944444	0.852178	1.1135	0.882	0.944444	0.871258	1.17226	0.882	0.777778	0.564547	0.955707
									0.883	0.941176	0.871239	1.28185	0.883	1	0.939938	1	0.883	1	0.636837	1		0.883	0.944444	0.852178	1.1135	0.883	0.944444	0.871258	1.17226	0.883	0.777778	0.564547	0.955707
									0.884	0.941176	0.871239	1.28185	0.884	1	0.939938	1	0.884	1	0.636837	1		0.884	0.944444	0.852178	1.1135	0.884	0.944444	0.871258	1.17226	0.884	0.777778	0.564547	0.955707
									0.885	0.941176	0.871222	1.28279	0.885	1	0.93997	1	0.885	1	0.636305	1		0.885	0.944444	0.852178	1.1135	0.885	0.944444	0.871258	1.17226	0.885	0.777778	0.564547	0.955707
									0.886	0.941176	0.871967	1.28069	0.886	1	0.941483	1	0.886	1	0.645561	1		0.886	0.944444	0.852178	1.1135	0.886	0.944444	0.871258	1.17226	0.886	0.777778	0.564547	0.955707
									0.887	0.941176	0.871967	1.28069	0.887	1	0.941483	1	0.887	1	0.64387	1		0.887	0.944444	0.852178	1.1135	0.887	0.944444	0.871258	1.17226	0.887	0.777778	0.564547	0.955707
									0.888	0.941176	0.871967	1.28069	0.888	1	0.941483	1	0.888	1	0.64387	1		0.888	0.944444	0.852178	1.1135	0.888	0.944444	0.871258	1.17226	0.888	0.777778	0.564547	0.955707
									0.889	0.941176	0.87341	1.27731	0.889	1	0.947825	1	0.889	1	0.666565	1		0.889	0.944444	0.855401	1.12837	0.889	0.944444	0.871568	1.17993	0.889	0.777778	0.567231	0.96061
									0.89	0.941176	0.87341	1.27731	0.89	1	0.947825	1	0.89	1	0.666565	1		0.89	0.944444	0.855401	1.12837	0.89	0.944444	0.871568	1.17993	0.89	0.777778	0.567231	0.96061
									0.891	0.941176	0.87341	1.27731	0.891	1	0.947825	1	0.891	1	0.666565	1		0.891	0.944444	0.855401	1.12837	0.891	0.944444	0.871568	1.17993	0.891	0.777778	0.567231	0.96061
									0.892	0.941176	0.873696	1.26833	0.892	1	0.94803	1	0.892	1	0.670726	1		0.892	0.944444	0.855401	1.12837	0.892	0.944444	0.871568	1.17993	0.892	0.777778	0.567231	0.96061
									0.893	0.941176	0.876185	1.24787	0.893	1	0.948713	1	0.893	1	0.672355	1		0.893	0.944444	0.855401	1.12837	0.893	0.944444	0.871568	1.17993	0.893	0.777778	0.567231	0.96061
									0.894	0.941176	0.876185	1.24787	0.894	1	0.948713	1	0.894	1	0.672355	1		0.894	0.944444	0.855401	1.12837	0.894	0.944444	0.871568	1.17993	0.894	0.777778	0.567231	0.96061
									0.895	0.941176	0.876511	1.27108	0.895	1	0.948803	1	0.895	1	0.67724	1		0.895	0.944444	0.855401	1.12837	0.895	0.944444	0.871568	1.17993	0.895	0.777778	0.567231	0.96061
									0.896	0.941176	0.876511	1.27108	0.896	1	0.948803	1	0.896	1	0.67724	1		0.896	0.944444	0.855401	1.12837	0.896	0.944444	0.871568	1.17993	0.896	0.777778	0.567231	0.96061
									0.897	0.941176	0.876588	1.26255	0.897	1	0.950281	1	0.897	1	0.68931	1		0.897	0.944444	0.855401	1.12837	0.897	0.944444	0.871568	1.17993	0.897	0.777778	0.567231	0.96061
									0.898	0.941176	0.876828	1.24474	0.898	1	0.950466	1	0.898	1	0.692726	1		0.898	0.944444	0.855401	1.12837	0.898	0.944444	0.871568	1.17993	0.898	0.777778	0.567231	0.96061
									0.899	0.941176	0.876828	1.24474	0.899	1	0.950466	1	0.899	1	0.692726	1		0.899	0.944444	0.855401	1.12837	0.899	0.944444	0.871568	1.17993	0.899	0.777778	0.567231	0.96061
									0.9	0.941176	0.878786	1.23891	0.9	1	0.951439	1	0.9	1	0.702125	1		0.9	0.944444	0.858154	1.1301	0.9	0.944444	0.871498	1.21532	0.9	0.777778	0.567477	0.965009
									0.901	0.941176	0.878786	1.23891	0.901	1	0.951439	1	0.901	1	0.702125	1		0.901	0.944444	0.858154	1.1301	0.901	0.944444	0.871498	1.21532	0.901	0.777778	0.567477	0.965009
									0.902	0.941176	0.878786	1.23891	0.902	1	0.951439	1	0.902	1	0.702125	1		0.902	0.944444	0.858154	1.1301	0.902	0.944444	0.871498	1.21532	0.902	0.777778	0.567477	0.965009
									0.903	0.941176	0.878836	1.23867	0.903	1	0.951375	1	0.903	1	0.702095	1		0.903	0.944444	0.858154	1.1301	0.903	0.944444	0.871498	1.21532	0.903	0.777778	0.567477	0.965009
									0.904	0.941176	0.879324	1.21903	0.904	1	0.953269	1	0.904	1	0.716873	1		0.904	0.944444	0.858154	1.1301	0.904	0.944444	0.871498	1.21532	0.904	0.777778	0.567477	0.965009
									0.905	0.941176	0.879324	1.22703	0.905	1	0.953269	1	0.905	1	0.717565	1		0.905	0.944444	0.858154	1.1301	0.905	0.944444	0.871498	1.21532	0.905	0.777778	0.567477	0.965009
									0.906	0.941176	0.879324	1.22703	0.906	1	0.953269	1	0.906	1	0.717565	1		0.906	0.944444	0.858154	1.1301	0.906	0.944444	0.871498	1.21532	0.906	0.777778	0.567477	0.965009
									0.907	0.941176	0.88019	1.22916	0.907	1	0.957485	1	0.907	1	0.733556	1		0.907	0.944444	0.858154	1.1301	0.907	0.944444	0.871498	1.21532	0.907	0.777778	0.567477	0.965009
									0.908	0.941176	0.88019	1.22916	0.908	1	0.957485	1	0.908	1	0.733556	1		0.908	0.944444	0.858154	1.1301	0.908	0.944444	0.871498	1.21532	0.908	0.777778	0.567477	0.965009
									0.909	0.941176	0.88019	1.22916	0.909	1	0.957485	1	0.909	1	0.733556	1		0.909	0.944444	0.858154	1.1301	0.909	0.944444	0.871498	1.21532	0.909	0.777778	0.567477	0.965009
									0.91	1	0.910823	1	0.91	1	0.961199	1	0.91	1	0.743987	1		0.91	0.944444	0.860165	1.12476	0.91	0.944444	0.871922	1.23968	0.91	0.777778	0.567792	0.971256
									0.911	1	0.910823	1	0.911	1	0.961199	1	0.911	1	0.743987	1		0.911	0.944444	0.860165	1.12476	0.911	0.944444	0.871922	1.23968	0.911	0.777778	0.567792	0.971256
									0.912	1	0.912332	1	0.912	1	0.963722	1	0.912	1	0.756078	1		0.912	0.944444	0.860165	1.12476	0.912	0.944444	0.871922	1.23968	0.912	0.777778	0.567792	0.971256
									0.913	1	0.912332	1	0.913	1	0.963722	1	0.913	1	0.756078	1		0.913	0.944444	0.860165	1.12476	0.913	0.944444	0.871922	1.23968	0.913	0.777778	0.567792	0.971256
									0.914	1	0.912578	1	0.914	1	0.963836	1	0.914	1	0.756551	1		0.914	0.944444	0.860165	1.12476	0.914	0.944444	0.871922	1.23968	0.914	0.777778	0.567792	0.971256
									0.915	1	0.914146	1	0.915	1	0.966688	1	0.915	1	0.777452	1		0.915	0.944444	0.860165	1.12476	0.915	0.944444	0.871922	1.23968	0.915	0.777778	0.567792	0.971256
									0.916	1	0.914146	1	0.916	1	0.966688	1	0.916	1	0.777452	1		0.916	0.944444	0.860165	1.12476	0.916	0.944444	0.871922	1.23968	0.916	0.777778	0.567792	0.971256
									0.917	1	0.915268	1	0.917	1	0.967518	1	0.917	1	0.79337	1		0.917	0.944444	0.861308	1.13082	0.917	0.944444	0.871847	1.23968	0.917	0.777778	0.56532	0.975683
									0.918	1	0.915268	1	0.918	1	0.967518	1	0.918	1	0.79337	1		0.918	0.944444	0.861308	1.13082	0.918	0.944444	0.871847	1.23968	0.918	0.777778	0.56532	0.975683
									0.919	1	0.916073	1	0.919	1	0.968869	1	0.919	1	0.798388	1		0.919	0.944444	0.861308	1.13082	0.919	0.944444	0.871847	1.23968	0.919	0.777778	0.56532	0.975683
									0.92	1	0.915989	1	0.92	1	0.968984	1	0.92	1	0.799305	1		0.92	0.944444	0.861308	1.13082	0.92	0.944444	0.871847	1.23968	0.92	0.777778	0.56532	0.975683
									0.921	1	0.915989	1	0.921	1	0.968984	1	0.921	1	0.799305	1		0.921	0.944444	0.861308	1.13082	0.921	0.944444	0.871847	1.23968	0.921	0.777778	0.56532	0.975683
									0.922	1	0.917399	1	0.922	1	0.969267	1	0.922	1	0.808619	1		0.922	0.944444	0.861308	1.13082	0.922	0.944444	0.871847	1.23968	0.922	0.777778	0.56532	0.975683
									0.923	1	0.917399	1	0.923	1	0.969267	1	0.923	1	0.808619	1		0.923	0.944444	0.861308	1.13082	0.923	0.944444	0.871847	1.23968	0.923	0.777778	0.56532	0.975683
									0.924	1	0.917713	1	0.924	1	0.969294	1	0.924	1	0.81711	1		0.924	0.944444	0.861833	1.13255	0.924	0.944444	0.871847	1.22707	0.924	0.777778	0.565222	0.981668
									0.925	1	0.917798	1	0.925	1	0.969243	1	0.925	1	0.81711	1		0.925	0.944444	0.861833	1.13255	0.925	0.944444	0.871847	1.22707	0.925	0.777778	0.565222	0.981668
									0.926	1	0.919189	1	0.926	1	0.972394	1	0.926	1	0.820434	1		0.926	0.944444	0.861833	1.13255	0.926	0.944444	0.871847	1.22707	0.926	0.777778	0.565222	0.981668
									0.927	1	0.919305	1	0.927	1	0.974176	1	0.927	1	0.821386	1		0.927	0.944444	0.861833	1.13255	0.927	0.944444	0.871847	1.22707	0.927	0.777778	0.565222	0.981668
									0.928	1	0.919305	1	0.928	1	0.974176	1	0.928	1	0.821386	1		0.928	0.944444	0.861833	1.13255	0.928	0.944444	0.871847	1.22707	0.928	0.777778	0.565222	0.981668
									0.929	1	0.919942	1	0.929	1	0.974294	1	0.929	1	0.825415	1		0.929	0.944444	0.861833	1.13528	0.929	0.944444	0.871847	1.23968	0.929	0.777778	0.565006	0.985465
									0.93	1	0.919942	1	0.93	1	0.974294	1	0.93	1	0.825415	1		0.93	0.944444	0.861833	1.13528	0.93	0.944444	0.871847	1.23968	0.93	0.777778	0.565006	0.985465
									0.931	1	0.919942	1	0.931	1	0.974294	1	0.931	1	0.825415	1		0.931	0.944444	0.861833	1.13528	0.931	0.944444	0.871847	1.23968	0.931	0.777778	0.565006	0.985465
									0.932	1	0.920477	1	0.932	1	0.978109	1	0.932	1	0.836751	1		0.932	0.944444	0.861833	1.13528	0.932	0.944444	0.871847	1.23968	0.932	0.777778	0.565006	0.985465
									0.933	1	0.920477	1	0.933	1	0.978109	1	0.933	1	0.836751	1		0.933	0.944444	0.861833	1.13528	0.933	0.944444	0.871847	1.23968	0.933	0.777778	0.565006	0.985465
									0.934	1	0.922889	1	0.934	1	0.978348	1	0.934	1	0.842022	1		0.934	0.944444	0.861833	1.13779	0.934	0.944444	0.871847	1.23968	0.934	0.777778	0.565006	0.984384
									0.935	1	0.922889	1	0.935	1	0.978348	1	0.935	1	0.842022	1		0.935	0.944444	0.861833	1.13779	0.935	0.944444	0.871847	1.23968	0.935	0.777778	0.565006	0.984384
									0.936	1	0.923557	1	0.936	1	0.981096	1	0.936	1	0.853197	1		0.936	0.944444	0.861833	1.13779	0.936	0.944444	0.871847	1.23968	0.936	0.777778	0.565006	0.984384
									0.937	1	0.923557	1	0.937	1	0.981096	1	0.937	1	0.853197	1		0.937	0.944444	0.861833	1.13779	0.937	0.944444	0.871847	1.23968	0.937	0.777778	0.565006	0.984384
									0.938	1	0.926768	1	0.938	1	0.982826	1	0.938	1	0.860585	1		0.938	0.944444	0.861833	1.13779	0.938	0.944444	0.871847	1.23968	0.938	0.777778	0.565006	0.984384
									0.939	1	0.926768	1	0.939	1	0.982826	1	0.939	1	0.860585	1		0.939	0.944444	0.861833	1.13779	0.939	0.944444	0.871847	1.23968	0.939	0.777778	0.565006	0.984384
									0.94	1	0.928269	1	0.94	1	0.982754	1	0.94	1	0.873962	1		0.94	0.944444	0.861833	1.13779	0.94	0.944444	0.871847	1.23968	0.94	0.777778	0.565006	0.984384
									0.941	1	0.928269	1	0.941	1	0.982754	1	0.941	1	0.873962	1		0.941	0.944444	0.861833	1.13779	0.941	0.944444	0.871847	1.23968	0.941	0.777778	0.565006	0.984384
									0.942	1	0.930276	1	0.942	1	0.985093	1	0.942	1	0.891744	1		0.942	0.944444	0.861833	1.13779	0.942	0.944444	0.871847	1.23968	0.942	0.777778	0.565006	0.985311
									0.943	1	0.9332	1	0.943	1	0.985964	1	0.943	1	0.907393	1		0.943	0.944444	0.861833	1.13779	0.943	0.944444	0.871847	1.23968	0.943	0.777778	0.565006	0.985311
									0.944	1	0.9332	1	0.944	1	0.985964	1	0.944	1	0.907393	1		0.944	0.944444	0.861833	1.13779	0.944	0.944444	0.871847	1.23968	0.944	0.777778	0.565006	0.985311
									0.945	1	0.935523	1	0.945	1	1	1	0.945	1	0.913323	1		0.945	0.944444	0.861833	1.13779	0.945	0.944444	0.871847	1.23968	0.945	0.777778	0.565006	0.985311
									0.946	1	0.941045	1	0.946	1	1	1	0.946	1	0.919156	1		0.946	0.944444	0.861833	1.13779	0.946	0.944444	0.871847	1.23968	0.946	0.777778	0.565006	0.985311
									0.947	1	0.941045	1	0.947	1	1	1	0.947	1	0.919156	1		0.947	0.944444	0.861833	1.13779	0.947	0.944444	0.871847	1.23968	0.947	0.777778	0.565006	0.985311
									0.948	1	0.941143	1	0.948	1	1	1	0.948	1	0.930645	1		0.948	0.944444	0.861833	1.13779	0.948	0.944444	0.871847	1.23968	0.948	0.777778	0.565006	0.985311
									0.949	1	0.943399	1	0.949	1	1	1	0.949	1	0.934523	1		0.949	0.944444	0.861833	1.13779	0.949	0.944444	0.871847	1.23968	0.949	0.777778	0.565006	0.985311
									0.95	1	0.943425	1	0.95	1	1	1	0.95	1	0.934974	1		0.95	0.944444	0.861833	1.13779	0.95	0.944444	0.871847	1.23968	0.95	0.777778	0.565006	0.985311
									0.951	1	0.943425	1	0.951	1	1	1	0.951	1	0.934974	1		0.951	0.944444	0.861833	1.13779	0.951	0.944444	0.871847	1.23968	0.951	0.777778	0.565006	0.985311
									0.952	1	0.943425	1	0.952	1	1	1	0.952	1	0.934974	1		0.952	0.944444	0.861833	1.13779	0.952	0.944444	0.871847	1.23968	0.952	0.777778	0.565006	0.985311
									0.953	1	0.94391	1	0.953	1	1	1	0.953	1	0.934974	1		0.953	0.944444	0.861833	1.13779	0.953	0.944444	0.871847	1.23968	0.953	0.777778	0.565006	0.985311
									0.954	1	0.94391	1	0.954	1	1	1	0.954	1	0.934974	1		0.954	0.944444	0.861833	1.13779	0.954	0.944444	0.871847	1.23968	0.954	0.777778	0.565006	0.985311
									0.955	1	0.944332	1	0.955	1	1	1	0.955	1	0.938238	1		0.955	0.944444	0.861833	1.13779	0.955	0.944444	0.871847	1.23968	0.955	0.777778	0.565006	0.985311
									0.956	1	0.943768	1	0.956	1	1	1	0.956	1	0.938238	1		0.956	0.944444	0.861833	1.13779	0.956	0.944444	0.871847	1.23968	0.956	0.777778	0.565006	0.985311
									0.957	1	0.943768	1	0.957	1	1	1	0.957	1	0.938238	1		0.957	0.944444	0.861833	1.13779	0.957	0.944444	0.871847	1.23968	0.957	0.777778	0.565006	0.985311
									0.958	1	0.943768	1	0.958	1	1	1	0.958	1	0.938238	1		0.958	0.944444	0.861833	1.13779	0.958	0.944444	0.871847	1.23968	0.958	0.777778	0.565006	0.985311
									0.959	1	0.943814	1	0.959	1	1	1	0.959	1	0.938455	1		0.959	0.944444	0.861833	1.13779	0.959	0.944444	0.871847	1.23968	0.959	0.777778	0.565006	0.985311
									0.96	1	0.944116	1	0.96	1	1	1	0.96	1	0.938636	1		0.96	0.944444	0.861833	1.13779	0.96	0.944444	0.871847	1.23968	0.96	0.777778	0.565006	0.985311
									0.961	1	0.944116	1	0.961	1	1	1	0.961	1	0.938636	1		0.961	0.944444	0.861833	1.13779	0.961	0.944444	0.871847	1.23968	0.961	0.777778	0.565006	0.985311
									0.962	1	0.944005	1	0.962	1	1	1	0.962	1	0.942667	1		0.962	0.944444	0.861833	1.13779	0.962	0.944444	0.871847	1.23968	0.962	0.777778	0.565006	0.985311
									0.963	1	0.944325	1	0.963	1	1	1	0.963	1	0.947467	1		0.963	0.944444	0.861833	1.13779	0.963	0.944444	0.871847	1.23968	0.963	0.777778	0.565006	0.985311
									0.964	1	0.944325	1	0.964	1	1	1	0.964	1	0.947467	1		0.964	0.944444	0.861833	1.13779	0.964	0.944444	0.871847	1.23968	0.964	0.777778	0.565006	0.985311
									0.965	1	0.945445	1	0.965	1	1	1	0.965	1	0.947541	1		0.965	0.944444	0.861833	1.13779	0.965	0.944444	0.871847	1.23968	0.965	0.777778	0.565006	0.985311
									0.966	1	0.945828	1	0.966	1	1	1	0.966	1	0.950082	1		0.966	0.944444	0.861833	1.13779	0.966	0.944444	0.871847	1.23968	0.966	0.777778	0.565006	0.985311
									0.967	1	0.948948	1	0.967	1	1	1	0.967	1	0.9639	1		0.967	0.944444	0.861833	1.13779	0.967	0.944444	0.871847	1.23968	0.967	0.777778	0.565006	0.985311
									0.968	1	0.952369	1	0.968	1	1	1	0.968	1	0.971752	1		0.968	0.944444	0.861833	1.13779	0.968	0.944444	0.871847	1.23968	0.968	0.777778	0.565006	0.985311
									0.969	1	0.956568	1	0.969	1	1	1	0.969	1	0.982626	1		0.969	0.944444	0.861833	1.13779	0.969	0.944444	0.871847	1.23968	0.969	0.777778	0.565006	0.985311
									0.97	1	0.957162	1	0.97	1	1	1	0.97	1	0.995501	1		0.97	0.944444	0.861833	1.13779	0.97	0.944444	0.871847	1.23968	0.97	0.777778	0.565006	0.985311
									0.971	1	0.961171	1	0.971	1	1	1	0.971	1	1	1		0.971	0.944444	0.861833	1.13779	0.971	0.944444	0.871847	1.23968	0.971	0.777778	0.565006	0.985311
									0.972	1	0.967551	1	0.972	1	1	1	0.972	1	1	1		0.972	0.944444	0.861833	1.13779	0.972	0.944444	0.871847	1.23968	0.972	0.777778	0.565006	0.985311
									0.973	1	0.974622	1	0.973	1	1	1	0.973	1	1	1		0.973	0.944444	0.861833	1.13779	0.973	0.944444	0.871847	1.23968	0.973	0.777778	0.565006	0.985311
									0.974	1	0.975523	1	0.974	1	1	1	0.974	1	1	1		0.974	0.944444	0.861833	1.13779	0.974	0.944444	0.871847	1.23968	0.974	0.777778	0.565006	0.985311
									0.975	1	0.975687	1	0.975	1	1	1	0.975	1	1	1		0.975	0.944444	0.861833	1.13779	0.975	0.944444	0.871847	1.23968	0.975	0.777778	0.565006	0.985311
									0.976	1	0.975687	1	0.976	1	1	1	0.976	1	1	1		0.976	0.944444	0.861833	1.13779	0.976	0.944444	0.871847	1.23968	0.976	0.777778	0.565006	0.985311
									0.977	1	0.976003	1	0.977	1	1	1	0.977	1	1	1		0.977	0.944444	0.861833	1.13779	0.977	0.944444	0.871847	1.23968	0.977	0.777778	0.565006	0.985311
									0.978	1	0.976003	1	0.978	1	1	1	0.978	1	1	1		0.978	0.944444	0.861833	1.13779	0.978	0.944444	0.871847	1.23968	0.978	0.777778	0.565006	0.985311
									0.979	1	0.976003	1	0.979	1	1	1	0.979	1	1	1		0.979	0.944444	0.861833	1.13779	0.979	0.944444	0.871847	1.23968	0.979	0.777778	0.565006	0.985311
									0.98	1	0.976003	1	0.98	1	1	1	0.98	1	1	1		0.98	0.944444	0.861833	1.13779	0.98	0.944444	0.871847	1.23968	0.98	0.777778	0.565006	0.985311
									0.981	1	0.976003	1	0.981	1	1	1	0.981	1	1	1		0.981	0.944444	0.861833	1.13779	0.981	0.944444	0.871847	1.23968	0.981	0.777778	0.565006	0.985311
									0.982	1	0.976003	1	0.982	1	1	1	0.982	1	1	1		0.982	0.944444	0.861833	1.13779	0.982	0.944444	0.871847	1.23968	0.982	0.777778	0.565006	0.985311
									0.983	1	0.976003	1	0.983	1	1	1	0.983	1	1	1		0.983	0.944444	0.861833	1.13779	0.983	0.944444	0.871847	1.23968	0.983	0.777778	0.565006	0.985311
									0.984	1	0.976003	1	0.984	1	1	1	0.984	1	1	1		0.984	0.944444	0.861833	1.13779	0.984	0.944444	0.871847	1.23968	0.984	0.777778	0.565006	0.985311
									0.985	1	0.976003	1	0.985	1	1	1	0.985	1	1	1		0.985	0.944444	0.861833	1.13779	0.985	0.944444	0.871847	1.23968	0.985	0.777778	0.565006	0.985311
									0.986	1	0.976003	1	0.986	1	1	1	0.986	1	1	1		0.986	0.944444	0.861833	1.13779	0.986	0.944444	0.871847	1.23968	0.986	0.777778	0.565006	0.985311
									0.987	1	0.976003	1	0.987	1	1	1	0.987	1	1	1		0.987	0.944444	0.861833	1.13779	0.987	0.944444	0.871847	1.23968	0.987	0.777778	0.565006	0.985311
									0.988	1	0.976003	1	0.988	1	1	1	0.988	1	1	1		0.988	0.944444	0.861833	1.13779	0.988	0.944444	0.871847	1.23968	0.988	0.777778	0.565006	0.985311
									0.989	1	0.976003	1	0.989	1	1	1	0.989	1	1	1		0.989	0.944444	0.861833	1.13779	0.989	0.944444	0.871847	1.23968	0.989	0.777778	0.565006	0.985311
									0.99	1	0.976003	1	0.99	1	1	1	0.99	1	1	1		0.99	0.944444	0.861833	1.13779	0.99	0.944444	0.871847	1.23968	0.99	0.777778	0.565006	0.985311
									0.991	1	0.976003	1	0.991	1	1	1	0.991	1	1	1		0.991	0.944444	0.861833	1.13779	0.991	0.944444	0.871847	1.23968	0.991	0.777778	0.565006	0.985311
									0.992	1	0.976003	1	0.992	1	1	1	0.992	1	1	1		0.992	0.944444	0.861833	1.13779	0.992	0.944444	0.871847	1.23968	0.992	0.777778	0.565006	0.985311
									0.993	1	0.976003	1	0.993	1	1	1	0.993	1	1	1		0.993	0.944444	0.861833	1.13779	0.993	0.944444	0.871847	1.23968	0.993	0.777778	0.565006	0.985311
									0.994	1	0.976003	1	0.994	1	1	1	0.994	1	1	1		0.994	0.944444	0.861833	1.13779	0.994	0.944444	0.871847	1.23968	0.994	0.777778	0.565006	0.985311
									0.995	1	0.976003	1	0.995	1	1	1	0.995	1	1	1		0.995	0.944444	0.861833	1.13779	0.995	0.944444	0.871847	1.23968	0.995	0.777778	0.565006	0.985311
									0.996	1	0.976003	1	0.996	1	1	1	0.996	1	1	1		0.996	0.944444	0.861833	1.13779	0.996	0.944444	0.871847	1.23968	0.996	0.777778	0.565006	0.985311
									0.997	1	0.976003	1	0.997	1	1	1	0.997	1	1	1		0.997	0.944444	0.861833	1.13779	0.997	0.944444	0.871847	1.23968	0.997	0.777778	0.565006	0.985311
									0.998	1	0.976003	1	0.998	1	1	1	0.998	1	1	1		0.998	0.944444	0.861833	1.13779	0.998	0.944444	0.871847	1.23968	0.998	0.777778	0.565006	0.985311
									0.999	1	0.976003	1	0.999	1	1	1	0.999	1	1	1		0.999	0.944444	0.861833	1.13779	0.999	0.944444	0.871847	1.23968	0.999	0.777778	0.565006	0.985311
									1	1	1	1	1	1	1	1	1	1	1	1		1	1	1	1	1	1	1	1	1	1	1	1
